# Supplementary material for: Rapid emergence of resistance to broad-spectrum direct antimicrobial activity of avibactam
Source: Microbiol Spectr. 2025 Jun 12;13(8):e03241-24. doi: 10.1128/spectrum.03241-24 (PMC12323667; doi:10.1128/spectrum.03241-24)
Supplement: Tables S1 to S4 — Supplemental tables. [file spectrum.03241-24-s0001.xlsx]

## Sheet: Table S1
Table S1 Avibactam MIC Data for Clinical and ATCC Strains
Collection	ID	Species	Avibactam MIC (μg/mL)	Carbapenemases
ARLG	ARLG 2829	E. coli	8	NDM
ATCC	13883	Klebsiella pneumoniae	>64	None
ATCC	25922	E. coli	8	None
ATCC	27853	Pseudomonas aeruginosa	>64	None
ATCC	700603	Klebsiella pneumoniae	16	None
Broad	MGH 13	Enterobacter cloacae complex	16	KPC 3, IMP
Broad	MGH 141	Citrobacter freundii complex	16	KPC 3, IMP
Broad	MGH 27	Klebsiella oxytoca	16	KPC 3, IMP
Broad	MGH 3	Enterobacter cloacae complex	16	KPC 3, IMP
Broad	MGH 41	Klebsiella oxytoca	16	KPC 2, IMP
Broad	MGH 6	Enterobacter cloacae complex	16	KPC 2, IMP
Broad	BIDMC 10	Klebsiella pneumoniae	8	KPC 3
Broad	BIDMC 12A	Klebsiella pneumoniae	4	KPC 3
Broad	BIDMC 13	Klebsiella pneumoniae	8	KPC 3
Broad	BIDMC 15	E. coli	32	KPC 2
Broad	BIDMC 16	Klebsiella pneumoniae	4	KPC 3
Broad	BIDMC 18A	Klebsiella pneumoniae	8	KPC 2
Broad	BIDMC 19A	E. coli	4	KPC 2
Broad	BIDMC 20A	E. coli	8	KPC 3
Broad	BIDMC 32	Klebsiella pneumoniae	8	KPC 3
Broad	BIDMC 34	Klebsiella pneumoniae	4	KPC 2
Broad	BIDMC 4	Klebsiella pneumoniae	>64	KPC 3
Broad	BIDMC 44	Klebsiella pneumoniae	8	KPC 2
Broad	BIDMC 62	E. coli	64	KPC 3
Broad	BIDMC 8	Enterobacter cloacae	64	KPC 3, IMP
Broad	BIDMC 9	E. coli	8	KPC 2
FDA-CDC	0002	Enterobacter cloacae	64	KPC-3, OXA-9, TEM-1A
FDA-CDC	0007	Acinetobacter baumannii	>64	NDM-1, OXA-94
FDA-CDC	0008	Enterobacter cloacae	16	None
FDA-CDC	0009	Klebsiella aerogenes	16	None
FDA-CDC	0033	Acinetobacter baumannii	>64	NDM-1
FDA-CDC	0034	Klebsiella pneumoniae	16	IMP-4
FDA-CDC	0036	Acinetobacter baumannii	>64	OXA-24, OXA-65
FDA-CDC	0038	Enterobacter cloacae	16	NDM-1, OXA-1, OXA-9, TEM-1B
FDA-CDC	0040	Klebsiella pneumoniae	64	VIM
FDA-CDC	0041	Klebsiella pneumoniae	32	NDM-1
FDA-CDC	0045	Acinetobacter baumannii	>64	OXA-23, OXA-69
FDA-CDC	0046	Klebsiella pneumoniae	64	VIM
FDA-CDC	0048	E. coli	8	NDM-1
FDA-CDC	0052	Acinetobacter baumannii	>64	OXA-58
FDA-CDC	0055	E. coli	16	NDM-1
FDA-CDC	0056	Acinetobacter baumannii	>64	OXA-23, OXA-66
FDA-CDC	0063	Acinetobacter baumannii	>64	OXA-23, OXA-24, OXA-65
FDA-CDC	0076	Klebsiella pneumoniae	32	VIM-1
FDA-CDC	0078	Acinetobacter baumannii	>64	OXA-71
FDA-CDC	0080	Klebsiella pneumoniae	16	IMP-4
FDA-CDC	0083	Acinetobacter baumannii	>64	NDM-1, OXA-23, OXA-69
FDA-CDC	0088	Acinetobacter baumannii	>64	NDM-1, OXA-64
FDA-CDC	0106	Klebsiella pneumoniae	16	NDM
FDA-CDC	0119	E. coli	8	NDM-1
FDA-CDC	0128	E. coli	8	NDM-1
FDA-CDC	0134	Raoultella ornitholytica	64	KPC
FDA-CDC	0137	E. coli	64	NDM-6
FDA-CDC	0138	Klebsiella pneumoniae	16	NDM-7
FDA-CDC	0139	Klebsiella pneumoniae	16	NDM-1
FDA-CDC	0143	Klebsiella pneumoniae	16	NDM-1
FDA-CDC	0149	E. coli	>64	NDM-7
FDA-CDC	0150	E. coli	16	NDM-5
FDA-CDC	0152	Klebsiella pneumoniae	16	NDM-1
FDA-CDC	0153	Klebsiella pneumoniae	16	NDM-1
FDA-CDC	0158	Klebsiella pneumoniae	64	NDM-1
FDA-CDC	0159	Proteus mirabilis	>64	NDM
FDA-CDC	0161	Klebsiella aerogenes	16	IMP-4
FDA-CDC	0162	E. coli	64	NDM-7
FDA-CDC	0229	Pseudomonas aeruginosa	>64	OXA-50
FDA-CDC	0230	Pseudomonas aeruginosa	>64	OXA-50, VIM-2
FDA-CDC	0252	Pseudomonas aeruginosa	>64	OXA-50
FDA-CDC	0267	Pseudomonas aeruginosa	>64	OXA-50
FDA-CDC	0273	Acinetobacter baumannii	>64	OXA-23, OXA-66
FDA-CDC	0279	Acinetobacter baumannii	>64	OXA-23, OXA-66
FDA-CDC	0286	Acinetobacter baumannii	>64	OXA-24, OXA-66
FDA-CDC	0296	Acinetobacter baumannii	>64	OXA-223, OXA-23
FDA-CDC	0309	Acinetobacter baumannii	>64	OXA-23, OXA-82
FDA-CDC	0636	Klebsiella pneumoniae	8	NDM-1
NOTES: Broad, Carbapenem-resistant Enterobacteriaceae Genome Initiative at the Broad Institute of MIT and Harvard ARLG, Antibiotic Resistance Leadership Group Laboratory Center Virtual Repository FDA-CDC, U.S. Food and Drug Administration - Centers for Disease Control Antimicrobial Resistance Isolate Bank ATCC, American Type Culture Collection

## Sheet: Table S2
Table S2 Avibactam MIC Data for Laboratory E. coli Strains
Strain	Additional Strain Notes	Avibactam MIC (μg/mL)
K12 (BW25113)	Keio parent strain	16
NEB® 5-alpha	DH5α derivative	8
CGSC 58-161	∆spoT mutant	8
CGSC AB301	∆spoT/∆relA mutant	16
CGSC JW2669-1	∆recA mutant (Keio)	16
CGSC JW2755-3	∆relA mutant (Keio)	8
NOTES: CGSC, Coli Genetic Stock Center

## Sheet: Table S3
Table S3 6ma Methylation Data
Position	Max diff in meth %	Count with diff in meth ≥ 50%	NEB5a Parent		NEB5a Mutant 1			NEB5a Mutant 2			NEB5a Mutant 3			K12 Parent		K12 Mutant 1			K12 Mutant 2			∆spoT Parent		∆spoT Mutant 1			∆spoT Mutant 2			∆spoT/∆relA Parent		∆spoT/∆relA Mutant 1			∆spoT/∆relA Mutant 2			∆spoT/∆relA Mutant 3			Gene ID	Adjacent gene IDs for intergenc regions	Gene product (or genes adjacent to intergenic regions)	Separation from next site on chromosome
			Meth %	Cover-age	Meth %	Cover-age	Meth vs parent	Meth %	Cover-age	Meth vs parent	Meth %	Cover-age	Meth vs parent	Meth %	Cover-age	Meth %	Cover-age	Meth vs parent	Meth %	Cover-age	Meth vs parent	Meth %	Cover-age	Meth %	Cover-age	Meth vs parent	Meth %	Cover-age	Meth vs parent	Meth %	Cover-age	Meth %	Cover-age	Meth vs parent	Meth %	Cover-age	Meth vs parent	Meth %	Cover-age	Meth vs parent					CDS orien-tation	location in cds	codon position	codon
68606	100	2												100	23	0	19	-100	0	24	-100																				araB		Ribulokinase	24253	-	1443	3	CAA
169764	72.73	6	50	43	0	39	-50	0	52	-50	0	50	-50	100	18	50	36	-50	33.33	32	-66.67	27.27	69	100	37	72.73															Intergenic	fhuA; fhuC	Ferrichrome outer membrane transporter/phage receptor FhuA; Iron(III) hydroxamate ABC transporter ATP binding subunit FhuC	35753
364665	100	2												100	11	0	22	-100	0	13	-100									0	27										lacZ		Beta-galactosidase	21117	-	1641	3	CTT
567838	50	2	50	33	0	33	-50				0	29	-50	3.23	32							1.69	64																		insF3		IS3 element protein InsF	1	+	701	2	TTT
567839	50	3	50	33	0	33	-50	0	32	-50	0	29	-50	3.12	32							1.69	64							3.57	30										insF3		IS3 element protein InsF	192	+	702	3	TTT
568031	66.67	2	66.67	37	0	31	-66.67	0	32	-66.67				33.33	33							16.98	65							34.38	38										Intergenic	insF3; emrE	IS3 element protein InsF; Multidrug/betaine/choline efflux transporter EmrE	102
568133	50	2	50	37	0	31	-50	0	30	-50				3.7	32							6.9	64							0	28										Intergenic	insF3; emrE	IS3 element protein InsF; Multidrug/betaine/choline efflux transporter EmrE	2357
570490	50	2	50	33	0	31	-50	0	33	-50												1.72	75							0	37										Intergenic	ybcK; ybcL	Putative recombinase YbcK; periplasmic protein YbcL	450
570940	50	2	50	32	0	31	-50	0	33	-50																				0	38										ybcL		Periplasmic protein YbcL	497	+	48	3	TCT
571437	50	2	50	32	0	31	-50	0	32	-50				0	21																										ybcL		Periplasmic protein YbcL	172	+	545	2	ATA
571609	50	3	50	32	0	32	-50	0	33	-50	0	30	-50																												ybcM		Putative DNA-binding transcriptional regulator	2628	+	156	3	GAT
574237	50	3	50	32	0	32	-50	0	32	-50	0	29	-50																												quuD		prophage antitermination protein Q homolog QuuD	2	+	282	3	TAT
574239	50	3	50	32	0	33	-50	0	32	-50	0	29	-50	0	20																										quuD		Prophage antitermination protein Q homolog QuuD	127	+	284	2	ATC
574366	50	2	50	32				0	32	-50	0	29	-50	25	20							13.73	67							22.73	31										Intergenic	quuD; nmpC	Prophage antitermination protein Q homolog QuuD; Putative outer membrane porin protein NmpC	144
574510	50	2	50	32	0	31	-50	0	32	-50																															Intergenic	quuD; nmpC	Prophage antitermination protein Q homolog QuuD; Putative outer membrane porin protein NmpC	1387	+	30	3	CAT
575897	50	3	50	40	0	40	-50	0	40	-50	0	36	-50	6.25	21							17.86	73							3.7	28										nmpC		Putative outer membrane porin protein NmpC	123	-	929	2	GAT
576020	50	3	50	40	0	40	-50	0	40	-50	0	36	-50	5.56	21							19.67	70							12.5	25										nmpC		Putative outer membrane porin protein NmpC	204	-	806	2	GAT
576224	50	3	50	40	0	40	-50	0	40	-50	0	36	-50									3.17	69																		nmpC		Putative outer membrane porin protein NmpC	4	-	602	2	TAT
576228	100	3	100	40	0	40	-100	0	40	-100	0	36	-100									3.28	69							4	25										nmpC		Putative outer membrane porin protein NmpC	257	-	598	1	ACC
576485	50	3	50	40	0	41	-50	0	39	-50	0	36	-50	5	22																										nmpC		Putative outer membrane porin protein NmpC	4	-	341	2	GAT
576489	50	3	50	40	0	41	-50	0	39	-50	0	36	-50	0	22							1.59	63																		nmpC		Putative outer membrane porin protein NmpC	125	-	337	1	ATC
576614	50	3	50	40	0	42	-50	0	39	-50	0	36	-50	10.53	23							5.66	67							16	28										nmpC		Putative outer membrane porin protein NmpC	108	-	212	2	GAT
576722	50	3	50	40	0	42	-50	0	39	-50	0	36	-50	11.11	23							9.62	67							0	26										nmpC		Putative outer membrane porin protein NmpC	99	-	104	2	GAT
878153	50	2												3.33	31																				0	24	-50	0	28	-50	Intergenic	rimO; bssR	Ribosomal protein S12 methylthiotransferase RimO; Regulator of biofilm formation	52296
1322968	100	2									50	37	50									0	40	100	11	100															Intergenic	trpE; trpL	Anthranilate synthase subunit TrpE; trp operon leader peptide	485
1337158	71.43	2	0	34							55.56	26	55.56	25	30							0	47							71.43	22							0	21	-71.43	acnA		Aconitate hydratase A	980	+	1328	2	GTG
1999203	75	3	28.57	55										25	40				100	10	75	40	45							20	21	83.33	32	63.33	80	16	60				dcyD		D-cysteine desulfhydrase	29970	-	278	2	CTG
2521012	50	2	2.78	40										50	30	0	31	-50	0	7	-50	0	46																		Intergenic	valU; valX	tRNA-Val(UAC); tRNA-Val(UAC)	7770
2560517	100	3	100	22	0	28	-100	0	34	-100	0	35	-100	5	27							10.64	56							8.7	25										yffL		Uncharacterized protein YffL	3304	+	147	3	GAT
2563821	100	3	100	21	0	28	-100	0	34	-100	0	34	-100									1.96	52																		yffQ		Uncharacterized protein YffQ	1	+	230	2	TTT
2563822	100	3	100	21	0	28	-100	0	34	-100	0	34	-100	0	27							1.96	52							0	28										yffQ		Uncharacterized protein YffQ	23	+	231	3	TTT
2563845	100	3	100	21	0	28	-100	0	34	-100	0	34	-100									0	51																		yffQ		Uncharacterized protein YffQ	1	+	254	2	CTT
2563846	100	2	100	21	0	28	-100	0	34	-100																				0	28										yffQ		Uncharacterized protein YffQ	585	+	255	3	CTT
2564431	100	2						100	27	100	100	27	100	9.52	31							18.18	59							19.23	33										Intergenic	yffR; yffS	Uncharacterized protein YffR; uncharacterized protein YffS	1048
2565479	50	2	0	30	50	36	50				50	25	50									1.72	61							3.85	27										Intergenic	yffS; eutA	Uncharacterized protein YffS; ethanolamine ammonia-lyase reactivase EutA	151885
Position: Position of site within the K12 reference genome.
Max diff in meth %: Maximum difference in percent methylation between a parent and mutant strain at this site.
Count with diff in meth ≥ 50%: Number of mutant samples with ≥50% difference in methylation compared to parent
Meth %: Percentage of reads methylated at this site.
Coverage: Number of reads at this site.
Meth vs parent: Difference in percent methylation in mutant strain compared to parent.
Separation from next site on chromosome: Difference in genomic coordinates between adjacent positions (red: <1000; orange: 1000-3000; yellow: 3000-5000).

## Sheet: Table S4
Table S4 5mc Methylation Data
Position	Max diff in meth %	Count with diff in meth ≥ 50%	NEB5a Parent		NEB5a Mutant 1			NEB5a Mutant 2			NEB5a Mutant 3			K12 Parent		K12 Mutant 1			K12 Mutant 2			∆spoT Parent		∆spoT Mutant 1			∆spoT Mutant 2			∆spoT/∆relA Parent		∆spoT/∆relA Mutant 1			∆spoT/∆relA Mutant 2			∆spoT/∆relA Mutant 3			Gene ID	Adjacent gene IDs for intergenc regions	Gene product (or genes adjacent to intergenic regions)	Separation from next site on chromosome
			Meth %	Cover-age	Meth %	Cover-age	Meth vs parent	Meth %	Cover-age	Meth vs parent	Meth %	Cover-age	Meth vs parent	Meth %	Cover-age	Meth %	Cover-age	Meth vs parent	Meth %	Cover-age	Meth vs parent	Meth %	Cover-age	Meth %	Cover-age	Meth vs parent	Meth %	Cover-age	Meth vs parent	Meth %	Coverage	Meth %	Cover-age	Meth vs parent	Meth %	Cover-age	Meth vs parent	Meth %	Cover-age	Meth vs parent					CDS orien-tation	location in cds	codon position	codon
422	100	2	66.67	36										33.33	18							100	34	0	8	-100	23.08	125	-76.92	16.67	18										thrA		Fused aspartate kinase/homoserine dehydrogenase 1	1588	+	86	2	AGG
2010	66.67	3	50	38	0	32	-50												66.67	12	66.67	56.25	48	0	17	-56.25				14.29	28										thrA		Fused aspartate kinase/homoserine dehydrogenase 1	3262	+	1674	3	CAG
5272	58.33	2	16.67	45										0	27	58.33	26	58.33	50	11	50	8.7	40							23.08	33										yaaX		DUF2502 domain-containing protein YaaX	1650	+	39	3	CTG
6922	52.38	2	57.69	46										66.67	27				14.29	12	-52.38	62.5	41	11.11	18	-51.39				61.11	30										yaaJ		Putative transporter YaaJ	772	-	1038	3	TCC
7694	50	3	33.33	46										50	29				0	12	-50	28.57	50							62.5	28				12.5	33	-50	12.5	65	-50	yaaJ		Putative transporter YaaJ	2206	-	266	2	CCT
9900	50	3																												50	29	0	38	-50	0	30	-50	0	62	-50	Intergenic	mog; satP	Molybdopterin adenylyltransferase; Acetate/succinate:H(+) symporter	288
10188	57.58	2	9.09	49							66.67	32	57.58	14.29	28	66.67	26	52.38				30	59							30	28										satP		Acetate/succinate:H(+) symporter	738	-	307	1	CTG
10926	59.09	3	59.09	51	0	29	-59.09							66.67	23	9.52	32	-57.15	16.67	11	-50	29.03	71							28.57	23										mbiA		Uncharacterized protein MbiA	26281	-	431	2	AGG
37207	71.43	3	33.33	53										100	22	28.57	30	-71.43	37.5	33	-62.5	45	61							50	34	0	31	-50							caiC		Carnitine--CoA ligase	6157	-	618	3	GCC
67166	50	2	2.27	53										50	24	0	19	-50	0	24	-50	2	52																		araA		L-arabinose isomerase	668	-	1172	2	GCG
67834	50	2												50	23	0	19	-50	0	24	-50																				araA		L-arabinose isomerase	4	-	504	3	GTC
67838	50	2												50	23	0	19	-50	0	24	-50																				araA		L-arabinose isomerase	14	-	500	2	GCG
67852	50	2	27.27	50										50	23	0	19	-50	0	24	-50	33.33	45							33.33	29										araA		L-arabinose isomerase	865	-	486	3	TCC
68717	100	2	2.08	51										100	23	0	19	-100	0	24	-100									3.7	30										araB		Ribulokinase	303	-	1332	3	TGC
69020	50	2	50	52										50	24	0	20	-50	0	24	-50	40	48							33.33	31										araB		Ribulokinase	1	-	1029	3	GCC
69021	50	2	11.63	52										50	24	0	20	-50	0	24	-50	11.11	48							7.69	32										araB		Ribulokinase	23072	-	1028	2	GCC
92093	85.71	4	81.82	45										85.71	33	25	31	-60.71	0	19	-85.71	22.22	54	100	27	77.78				14.29	26	71.43	44	57.14							FtsI		Peptidoglycan D,D-transpeptidase FtsI	10985	+	681	3	CAG
107532	56.35	2	58.82	37										22.22	39	77.78	28	55.56	78.57	25	56.35	56	66							78.57	26										Intergenic	lpxC; secM	UDP-3-O-acyl-N-acetylglucosamine deacetylase; SecA translation regulator	2589
110121	73.33	2	57.14	45										0	33							44.44	61							80	22				30	35	-50	6.67	67	-73.33	secA		Protein translocation ATPase	13994	+	1843	1	GGC
128286	66.67	2												0	35	50	31	50				9.09	61							0	29	66.67	27	66.67							lpdA		Lipoamide dehydrogenase	3777	+	375	3	CTG
132063	55.56	2	77.78	54				22.22	43	-55.56	27.27	43	-50.51	33.33	33							38.46	52							44.44	33										acnB		Aconitate hydratase B	30270	+	449	2	TGG
162333	56.82	2	18.18	50							75	38	56.82	25	27							22.22	68							0	25	50	31	50							hrpB		RNA-dependent NTPase HrpB	10660	+	229	1	GGC
172993	50	2	7.14	46										50	26	0	34	-50	0	35	-50	15.38	67																		fhuB		Iron(III) hydroxamate ABC transporter membrane subunit	17417	+	1532	2	TGG
190410	62.5	2	42.11	51										30	29							31.82	71							87.5	28	25	36	-62.5	25	25	-62.5				rpsB		30S ribosomal subunit protein S2	4097	+	537	3	CTG
194507	65.71	4	62.5	40	12.5	47	-50							14.29	24							33.33	63							85.71	28	28.57	43	-57.14	20	28	-65.71	30	71	-55.71	dxr		1-deoxy-D-xylulose 5-phosphate reductoisomerase	21932	+	987	3	CAG
216439	66.67	2	33.33	37										66.67	37	0	34	-66.67				45.45	62							14.29	23	66.67	31	52.38							yaeF		Peptidase C92 family protein YaeF	1603	-	565	1	CTG
218653	66.67	2	0	32							60	47	60	66.67	43				0	18	-66.67	23.08	63																		proS		Proline-tRNA ligase	4707	-	123	3	ACC
223360	52.27	2	56.52	44										77.27	39	26.92	46	-50.35	25	13	-52.27	40.74	55							35.29	34										gmhB		D-glycero-beta-D-manno-heptose-1,7-bisphosphate 7-phosphatase	6951	+	528	3	CTG
230311	57.14	2	10	45										0	44	57.14	31	57.14	50	18	50	18.75	60							20	30										yafC		DNA-binding transcriptional regulator YafC	10012	-	571	1	CTG
240323	63.5	2	75	50										60	28							68.18	65							87.5	35	31.25	44	-56.25				24	62	-63.5	Intergenic	yafV; ivy	2-oxoglutaramate amidase; periplasmic chaperone, inhibitor of vertebrate C-type lysozyme	18349
258672	50	2																				50	56	0	18	-50	0	106	-50												Intergenic	insA9; crl	IS1 family repressor TnpA; RNA polymerase holoenzyme assembly factor Crl	2
258674	100	6	50	40	0	50	-50	0	37	-50	0	35	-50																	100	17	0	17	-100	0	13	-100	0	37	-100	Intergenic	insA9; crl	IS1 family repressor TnpA; RNA polymerase holoenzyme assembly factor Crl	2969
265051	50	2	20	60																		15.38	57							50	25	0	30	-50	0	33	-50				yafX		Protein YafX	3696	-	156	3	GCC
269328	53.25	2	30.77	55										0	26	50	33	50				11.76	46							18.18	32				71.43	37	53.25				perR		Putative transcriptional regulator PerR	13636	-	855	3	ACC
282964	57.58	2	28.57	25										66.67	24	9.09	29	-57.58	14.29	15	-52.38	22.22	74							41.67	26										yagE		Putative 2-dehydro-3-deoxygluconate aldolase	6305	+	687	3	GCC
297917	50	2	0	23	50	34	50				50	24	50	40	43															12.5	38										paoD		Molybdenum cofactor insertion chaperone PaoD	6710	-	810	3	TCC
304627	50	2	16.67	27							66.67	16	50	53.85	42							50	72	0	11	-50				42.86	32										ecpE		Putative fimbrial chaperone EcpE	4683	-	579	3	GCC
309310	60	2	0	30				60	21	60				41.18	42				100	10	58.82	36.84	73							20	32										ecpC		Putative fimbrial usher protein EcpC	1205	-	23	2	CCA
310515	50	2						50	16	50	50	19	50	20	39							20	73							16.67	26										ecpA		Common pilus major subunit	9193	-	157	1	CTG
319708	100	2	0	22				100	18	100				50	32	0	41	-50				50	75							20	32										rclA		Cupric reductase RclA	9303	-	294	3	CAG
329011	85.71	2	100	33	25	30	-75				14.29	27	-85.71	0	34							41.67	62							14.29	23										betI		DNA-binding transcriptional repressor BetI	7237	-	324	3	GCC
336248	66.67	3	0	27	66.67	32	66.67	50	13	50	50	15	50	0	22							31.25	71							14.29	31										yahE		DUF2877 domain-containing protein YahE	875	+	324	3	GCC
337123	61.54	2	0	24	61.54	34	61.54	50	14	50				40	23							22.22	65							37.5	34										yahF		Putative acyl-CoA synthetase YahF	8846	+	346	1	CTG
345969	79.17	2	12.5	21							91.67	23	79.17	50	36				0	6	-50	42.31	69							37.5	24										yahN		Putative amino acid exporter YahN	3594	-	330	3	CCC
349563	62.5	6	75	20	12.5	34	-62.5	16.67	21	-58.33				50	32				0	5	-50	50	68	0	10	-50				80	24	20	23	-60	25	19	-55				prpB		2-methylisocitrate lyase	1378	+	882	3	CAG
350941	66.67	2	14.29	21										33.33	33				100	8	66.67	37.93	64	100	16	62.07				25	32										prpC		2-methylcitrate synthase	5275	+	930	3	CTG
356216	90	2	37.5	19										90	34	35.71	40	-54.29	0	7	-90	44.44	64							16.67	22										codA		Cytosine/isoguanine deaminase	10042	+	46	1	GGC
366258	100	2	0	48	100	56	100	100	51	100												1.89	57																		lacZ		Beta-galactosidase	1710	-	48	3	GAC
367968	60	2	0	43							60	46	60	0	29							8.33	51	66.67	9	58.34				25	36										mhpR		DNA-binding transcriptional activator MhpR	12455	-	453	3	ACC
380423	60.71	2	57.14	55	0	38	-57.14							75	31	14.29	42	-60.71				27.27	53							50	29										yaiO		Outer membrane protein YaiO	2165	-	420	3	GCC
389838	52.73	2	66.67	58										50	32							50	69	0	19	-50				72.73	48							20	52	-52.73	Intergenic	hemB; yaiT	Porphobilinogen synthase; Putative autotransporter YaiT	1243
403847	66.67	2	45.45	38										66.67	26				0	9	-66.67	52.63	59	0	16	-52.63				53.85	32										dgcc		Diguanylate cyclase DgcC	10331	+	145	1	CTG
414178	54.55	2	64	37										54.55	35				0	11	-54.55	48.78	56							63.64	33				13.33	29	-50.31				sbcC		ATP-dependent structure-specific DNA nuclease - SbcC subunit	2	-	1576	1	GGC
414180	91.67	3	66.67	49										75	25							36.36	66							100	30	50	30	-50	8.33	26	-91.67	25	26	-75	sbcC		ATP-dependent structure-specific DNA nuclease - SbcC subunit	4384	-	1574	2	CCT
418564	50	3	0	38										9.09	36							6.06	62							50	26	0	37	-50	0	28	-50	0	27	-50	phoR		Sensor histidine kinase PhoR	19662	+	676	1	CTG
438226	75	2	40	40										75	28	0	47	-75	0	18	-75	20	74							16.67	34										Intergenic	yajO; dxs	1-deoxyxylulose-5-phosphate synthase YajO; 1-deoxy-D-xylulose-5-phosphate synthase	14648
452874	62.5	3	75	47										100	26							50	60							100	25	37.5	35	-62.5	50	23	-50	40	35	-60	ampG		Muropeptide:H(+) symporter	1577	-	672	3	GCC
484506	50	3	7.69	42										50	39				100	13	50	0	59	50	15	50				50	25	0	35	-50							acrA		Multidrug efflux pump membrane fusion lipoprotein AcrA	7648	-	1114	1	CAG
492154	63.64	2	35.71	42										36.36	36				100	9	63.64	45.83	59	100	11	54.17				27.27	23										dnaX		DNA polymerase III subunit tau	223	+	63	3	CAG
492796	55.56	2	19.05	43										11.11	35				66.67	10	55.56	15	67							10	27							60	19	50	dnaX		DNA polymerase III subunit tau	7833	+	705	3	CAG
500629	57.14	2	29.41	53										50	34				0	10	-50	15.79	68							0	20				57.14	27	57.14				gsk		Inosine/guanosine kinase	1516	+	505	1	GGC
502188	66.67	2	40.74	54										33.33	33				100	6	66.67	48.39	71	100	12	51.61				44.44	24										ybaL		Putative transporter YbaL	14044	-	1051	1	CTG
516232	74.07	2	26.32	35										6.67	31				60	13	53.33	25.93	53	100	11	74.07				25	19										fetA		Putative iron ABC exporter ATP-binding subunit FetA	673	+	314	2	TGG
519622	100	4	25	32										0	26	66.67	46	66.67	100	10	100									50	19				0	23	-50	0	20	-50	tesA		Multifunctional acyl-CoA thioesterase I and protease I and lysophospholipase L1	4114	-	111	3	GCC
523736	50	2	0	40										0	25							20	46							50	17				0	22	-50	0	21	-50	rhsD		Protein RhsD	2480	+	476	2	TGG
526216	80	2	27.78	44										20	26				100	11	80									50	18				0	19	-50				rhsD		Protein RhsD	5373	+	2956	1	CTG
531589	50	3	11.11	36										25	27							33.33	60							50	20	0	39	-50	0	19	-50	0	26	-50	allS		DNA-binding transcriptional activator AllS	32212	-	633	3	GCC
563801	80	2	60	43										80	25	0	27	-80				50	69	0	9	-50				23.08	33										sfmF		Putative fimbrial protein SfmF	2124	+	472	1	GGT
565925	50	2	50	32	0	32	-50	0	32	-50												1.61	68																		intD		Putative integrase	791	-	54	3	GGC
566716	50	2												50	34	0	30	-50	0	11	-50	26.67	88							13.33	55										renD		Protein RenD	2110	+	33	3	CTG
568826	50	2	50	36	0	30	-50				0	34	-50	3.57	33															0	34										ylcJ		Protein YlcJ	4465
573291	50	2	50	33	0	32	-50	0	32	-50				12.5	21							16.98	70							5.56	24										ybcO		Putative nuclease YbcO	134	+	208	1	GCT
573425	100	2	100	35	0	30	-100				0	30	-100																												rusA		Crossover junction endodeoxyribonuclease RusA	95	+	55	1	CGC
573520	50	2	50	36	0	30	-50				0	30	-50									5.13	55							0	21										rusA		Crossover junction endodeoxyribonuclease RusA	1	+	150	3	GGC
573521	68.75	3												0	34							40	54							75	21	18.18	36	-56.82	25	30	-50	6.25	39	-68.75	rusA		Crossover junction endodeoxyribonuclease RusA	60	+	151	1	CTG
573581	100	2	100	36	0	30	-100				0	30	-100	28.57	34							12.5	54							35.71	21										rusA		Crossover junction endodeoxyribonuclease RusA	33	+	211	1	CTG
573614	50	2	50	36	0	30	-50				0	30	-50																												rusA		Crossover junction endodeoxyribonuclease RusA	17	+	244	1	CTC
573631	50	2	50	36	0	30	-50				0	30	-50																												rusA		Crossover junction endodeoxyribonuclease RusA	2237	+	261	3	TTC
575868	50	2	50	43	0	40	-50				0	37	-50	0	30																										nmpC		Putative outer membrane porin protein NmpC	4228	-	958	1	GGT
586806	83.33	2	28.57	43										50	24				0	10	-50	16.67	56	100	7	83.33				37.5	21										envY		DNA-binding transcriptional activator EnvY	453	-	103	1	CTG
589730	75	2	25	41										25	26	100	31	75				25	62	75	12	50				50	22										nfrA		Exopolysaccharide secretion system outer membrane protein NfrA	4977	-	1225	1	CAG
594707	100	5	75	48	25	43	-50							33.33	24				100	7	66.67	22.22	54							100	24	0	30	-100	33.33	19	-66.67	37.5	30	-62.5	cusS		Sensor histidine kinase CusS	1939	-	64	1	CTG
596646	100	2	33.33	39										27.27	20							0	60	100	9	100				10	20				60	20	50				cusC		Copper/silver export system outer membrane channel	4192	+	1047	3	CAG
600838	66.67	2	52.94	52										50	24				0	6	-50	29.41	51							0	12	66.67	29	66.67							cusA		Copper/silver export system RND permease	10825	+	2125	1	GGC
611663	53.55	2	15.79	36										20	23							6.45	48	60	15	53.55				0	23				50	27	50				fepA		Ferric enterobactin outer membrane transporter	171	-	832	1	CAG
611834	61.11	2	61.9	38										22.22	24	83.33	29	61.11	80	6	57.78	35	49							28.57	25										fepA		Ferric enterobactin outer membrane transporter	718	-	661	1	CAG
620351	72.73	2	42.86	41										27.27	24				100	11	72.73	42.86	67							22.22	19				80	21	57.78				fepG		Ferric enterobactin transport system permease protein FepG	349	-	838	1	CAG
620700	57.78	2	22.22	43				80	34	57.78				14.29	25							28.57	65							0	21							50	25	50	fepG		Ferric enterobactin transport system permease protein FepG	3933	-	489	3	ACC
638986	51.29	2	71.43	46										50	28				100	12	50	58.62	60							15.38	29	66.67	28	51.29							ahpC		Alkyl hydroperoxide reductase, AhpC component	6562	+	42	3	CAG
645548	57.14	2	30	41										100	25	42.86	38	-57.14				38.1	62							55.56	25							0	21	-55.56	citT		Citrate/succinate antiporter, aka citrate carrier	3159	-	1033	1	CTG
648707	68.75	2	29.41	41										68.75	25	12.5	38	-56.25	0	10	-68.75	30.43	54							42.86	23										citF		Citrate:succinate antiporter	149	-	865	1	CTG
656907	57.14	2	16.67	53										57.14	37	0	30	-57.14	0	10	-57.14	64.29	56							0	27										pagP		Lipid A palmitoyltransferase	3084	+	351	3	ACC
659991	88.89	3	11.11	46				100	33	88.89	83.33	32	72.22	83.33	33				33.33	10	-50	45.45	55							33.33	30										lipA		Lipoyl synthase	3242	-	226	1	CTG
677060	68.18	2	50	42										77.78	33							31.82	54	100	17	68.18				70	31							20	36	-50	ybeR		DUF1266 domain-containing protein YbeR	25001	+	350	2	TGG
702061	62.5	2	61.54	47										37.5	24				100	9	62.5	50	53	100	15	50				28.57	24										nagA		N-acetylglucosamine-6-phosphate deacetylase	1373	-	691	1	CTG
703434	55	2	22.22	46										20	21				75	11	55	33.33	60							62.5	29				11.11	34	-51.39				nagB		Glucosamine-6-phosphate deaminase	5404	-	178	1	CAG
708838	100	2	28.57	42										0	29				100	11	100	33.33	52	100	17	66.67				40	20										chiP		Chitooligosaccharide outer membrane channel	3094	+	505	1	GGT
711932	50	3	44.44	42										0	30	50	34	50	50	9	50	10	46							0	19				50	32	50				Intergenic	ybfE; ybfF	Ribbon-helix-helix domain-containing protein YbfE; Esterase	1478	-	36	3	GCC
713410	66.67	3	60	42										60	20	0	30	-60				66.67	42	0	14	-66.67	0	57	-66.67	25	19										seqA		Negative modulator of initiation of replication	23247	+	424	1	GGC
749415	54.17	2	40	46										0	26				50	6	50	12.5	43	66.67	17	54.17				37.5	29										ybgP		Putative fimbrial chaperone YbgP	16002	-	293	2	CCT
765417	100	2	56.25	49										33.33	20							0	45	100	12	100	58.82	66	58.82	33.33	21										mngR		DNA-binding transcriptional repressor MngR	2078	-	459	3	ACC
767495	51.43	2	71.43	46				20	37	-51.43				50	25				100	8	50	16.67	47							40	24										mngA		2-O-alpha-mannosyl-D-glycerate specific PTS enzyme II	5418	+	1452	3	CTG
772913	59.82	2	54.17	42										37.5	28							61.76	45							78.57	23				18.75	27	-59.82	22.73	26	-55.84	cydA		cytochrome bd-I ubiquinol oxidase subunit 1	2457	+	1456	1	CTG
778744	63.64	2	23.81	40										12.5	28							25.81	55							0	22	63.64	27	63.64	55.56	14	55.56				tolB		Tol-Pal system periplasmic protein TolB	5650	+	1005	3	CAG
785213	55.56	2	50	54										55.56	27				0	10	-55.56	42.86	54							7.69	37	60	34	52.31							ybgS		PF13985 family protein YbgS	2633	-	105	3	CAG
787846	61.54	2	53.85	54										60	21							55.56	54							0	20	61.54	47	61.54	60	20	60				galM		Galactose-1-epimerase	1482	-	992	2	CCT
789328	50	2	6.25	49										0	18							21.05	38							50	18				100	16	50	0	20	-50	galK		Galactokinase	7604	-	652	1	CTG
796932	50	2	42.86	38										50	25	0	33	-50	0	10	-50	8.33	59							25	23										modC		Molybdate ABC transporter ATP binding subunit	6025	+	379	1	GGC
802957	55	2	25	36	80	48	55	75	35	50				66.67	24							55.88	66							33.33	22										ybhI		Putative tricarboxylate transporter	16117	+	1071	3	CTG
819074	66.67	2	40	40										0	29	62.5	29	62.5	66.67	12	66.67	33.33	59							46.15	27										moaD		Molybdopterin synthase sulfur carrier subunit	9505	+	27	3	CAG
828579	50	2	50	40				0	38	-50	0	51	-50	28.57	32							10	50							16.67	25										ybhF		Probable multidrug ABC transporter ATP-binding protein YbhF	1731	-	403	1	CTG
830310	80	3	56.25	41										29.41	36				85.71	19	56.3	30.43	62							0	22				50	29	50	80	22	80	cecR		DNA-binding transcriptional dual regulator CecR	6340	-	334	1	CAG
842949	52.63	2	50	36										50	35				0	9	-50	52.63	67	0	11	-52.63				30	22										rlmF		23S rRNA m(6)A1618 methyltransferase	8048	+	618	3	CTG
860890	100	4	20	38										0	29	50	39	50	100	8	100	72.73	54	0	15	-72.73	8.33	53	-64.4	50	27										ybiW		Probable dehydratase YbiW	3479	-	1717	1	CTG
864369	60	2	29.41	33										60	29				0	14	-60	42.11	43	100	16	57.89				22.22	27										Intergenic	fsaA; moeB	Fructose-6-phosphate aldolase 1; Molybdopterin-synthase adenylyltransferase	646
865015	55.56	2	0	32										55.56	29				0	15	-55.56	21.43	49							50	22				0	19	-50				moeB		Molybdopterin-synthase adenylyltransferase	1271	-	115	1	CTG
866286	78.57	2	37.5	33										50	27				100	10	50	21.43	52	100	12	78.57				25	23										moeA		Molybdopterin molybdenumtransferase	2539	-	79	1	CAG
868825	100	4	60	36				0	40	-60				50	29				0	10	-50	25	39												100	17	100	50	21	50	gsiA		Glutathione ABC transporter ATP binding subunit GsiA	5628	+	1306	1	GGT
874453	55	2	35.29	43										57.14	24							33.33	57							80	22				25	39	-55	27.27	43	-52.73	pdeI		Putative c-di-GMP phosphodiesterase PdeI	6798	+	1475	2	TGG
881251	55	2	11.76	43										0	22				50	11	50	25	54	80	14	55				33.33	22										dacC		D-alanyl-D-alanine carboxypeptidase DacC	2450	+	525	3	CTG
883701	56.82	2	46.67	41										75	23	18.18	29	-56.82	20	11	-55	34.78	48							22.22	18										mdfA		Multidrug efflux pump MdfA/Na(+):H(+) antiporter/K(+):H(+) antiporter	3549	+	29	2	AGG
887250	50	3	35.71	47										0	22				50	10	50	46.15	41							0	18	50	35	50				50	22	50	ybjJ		Inner membrane protein YbjJ	217	-	9	3	TCC
887467	66.67	3	0	45				62.5	32	62.5	50	32	50	66.67	18															0	17	66.67	34	66.67							rcdA		HTH-type transcriptional regulator RcdA	8003	+	45	3	CAG
895470	61.11	2	50	41										75	31	25	39	-50				62.5	44							22.22	26	83.33	40	61.11							potG		Putrescine ABC transporter ATP binding subunit	6144	+	480	3	CTG
901614	87.5	2	0	36	87.5	41	87.5							40	25																				50	25	50				artQ		L-arginine ABC transporter membrane subunit ArtQ	7413	-	637	1	CTG
912799	63.64	3	76.92	41										50	28				100	13	50	63.64	54	0	12	-63.64				71.43	19				14.29	21	-57.14				hcp		Protein S-nitrosylase	2538	-	1016	2	CCT
915337	51.43	3	41.67	47										66.67	32							50	47	100	8	50				80	24				28.57	22	-51.43	28.57	23	-51.43	Intergenic	lysO; aqpZ	L-lysine/thialysine exporter; Water channel AqpZ	449
915786	78.57	2	52.38	45										21.43	34				100	12	78.57	60	46	0	11	-60				71.43	25										aqpZ		Water channel AqpZ	7762	-	262	1	CAG
931166	57.14	2	42.86	46										0	27							0	49							57.14	24				0	37	-57.14	0	21	-57.14	trxB		Thioredoxin reductase	4656	-	885	3	CAG
939607	66.67	3	42.86	34										0	29	66.67	26	66.67	60	16	60	57.14	45	0	9	-57.14				37.5	28										serS		Serine-tRNA ligase	5681	+	180	3	CAG
945288	62.5	2	0	32										62.5	27	8.33	38	-54.17	0	15	-62.5	25	47							8.33	40										ycaC		Putative hydrolase YcaC	7477	-	270	3	GCC
952765	100	2	33.33	38										0	26				100	19	100	38.46	48							62.5	35							0	28	-62.5	pflB		Pyruvate formate-lyase	6475	-	790	1	CTG
959240	56.67	2	17.65	45										50	26				0	18	-50	10	46	66.67	12	56.67				11.11	34										aroA		3-phosphoshikimate 1-carboxyvinyltransferase	4834	+	429	3	CTG
964074	75	2	62.5	49										75	25	12.5	43	-62.5	0	16	-75	30	44							33.33	29										ihfB		Integration host factor subunit beta	1658	+	247	1	GGT
965732	66.67	2	30.77	41															66.67	11	66.67	11.11	55							0	24				50	21	50				ycaI		Metallo-beta-lactamase superfamily inner membrane protein YcaI	5810	+	1413	3	GCC
971542	80	2	11.11	48										20	26				100	11	80	0	42	50	13	50				14.29	25										kdsB		3-deoxy-manno-octulosonate cytidylyltransferase	17516	+	691	1	GGC
989058	50	2	20	30										16.67	22							30.77	51							75	16	25	41	-50				25	24	-50	Intergenic	asnS; pncB	Asparagine-tRNA ligase; Nicotinate phosphoribosyltransferase	2292
991350	61.11	2	45.45	48				100	24	54.55				37.5	29							38.89	48	100	13	61.11				36.36	38										pepN		Aminopeptidase N	7440	+	729	3	CTG
998790	50	3	50	46	0	49	-50	0	25	-50	0	43	-50																												elfD		Probable fimbrial chaperone protein ElfD	2516	+	301	1	GGA
1001306	50	2	25	45	75	50	50							75	29	25	25	-50				33.33	57							12.5	38										elfC		Putative fimbrial usher protein ElfC	3741	+	2091	3	CTG
1005047	50	2	0	42										50	26	0	25	-50				0	50	50	18	50				30	33										pyrD		Dihydroorotate dehydrogenase, type 2	7387	+	280	1	GGT
1012434	71.43	2	50	37										28.57	21	100	29	71.43				45.45	54	100	15	54.55				40	35										pqiA		Intermembrane transport protein PqiA	2584	+	434	2	TGG
1015018	66.67	2	44.44	32										66.67	21	16.67	35	-50	0	6	-66.67	23.81	46							44.44	29										pqiC		Intermembrane transport lipoprotein PqiC	723	+	123	3	CAG
1015741	74.24	3	90.91	35							16.67	43	-74.24	66.67	26							80	53							71.43	30				16.67	27	-54.76	0	23	-71.43	rmf		Ribosome modulation factor	1758	+	27	3	CTG
1017499	100	2	33.33	34										0	29				100	7	100	25	51	100	14	75				0	24										ycbZ		Putative ATP-dependent protease YcbZ	3003	-	801	3	GCC
1023842	66.67	3	60	46										66.67	22	0	33	-66.67	0	8	-66.67	40	49							0	20	50	46	50							yccS		Putative transporter YccS	1030	-	51	3	GCC
1024872	61.11	2	46.67	46										100	25	44.44	33	-55.56				38.89	52	100	11	61.11				16.67	24										helD		DNA helicase IV	2601	+	402	3	CAG
1027473	90	2	50	44				0	24	-50				10	32				100	7	90	18.18	54							14.29	29										yccT		DUF2057 domain-containing protein YccT	1047	-	301	1	CTG
1028520	60.71	2	20	43										57.14	32	0	33	-57.14				21.43	47							14.29	30				75	23	60.71				hspQ		Heat shock protein HspQ	834	-	202	1	CTG
1029354	50	2	25	47										50	29	0	39	-50	0	7	-50																				rlmI		23S rRNA m(5)C1962 methyltransferase	3272	-	601	1	CTG
1032626	50	2	33.33	47										50	31	0	41	-50	0	7	-50	14.29	51																		hyaA		Hydrogenase 1 small subunit	5194	+	488	2	TGG
1037820	100	3	50	49				0	31	-50				0	27				100	11	100	27.27	51	100	10	72.73				33.33	27										appC		Cytochrome bd-II subunit 1	891	+	81	3	CTG
1038711	62.5	3	33.33	40										42.86	26				100	11	57.14	12.5	32	75	10	62.5				0	19	55.56	28	55.56							appC		Cytochrome bd-II subunit 1	1286	+	972	3	GCC
1039997	90	2	34.78	52										10	29				100	10	90	14.29	46	100	10	85.71				10	29										appB		Cytochrome bd-II subunit 2	8513	+	702	3	CAG
1048510	66.67	2	50	47										66.67	31	0	39	-66.67				46.15	54	100	11	53.85				50	32										gfcC		Capsule biosynthesis GfcC family protein	253	-	182	2	CCT
1048763	68.89	2	31.82	50										11.11	24	70.59	48	59.48	80	15	68.89	53.33	41							31.25	28										gfcB		Lipoprotein GfcB	24797	-	570	3	CAG
1073560	83.33	2	0	45										83.33	28	0	33	-83.33	0	11	-83.33									0	18										rutA		Pyrimidine monooxygenase RutA	9031	-	395	2	CCT
1086838	53.33	2	20	42							73.33	50	53.33	37.5	26							51.72	62	0	15	-51.72				50	25										pgaC		Poly-N-acetyl-D-glucosamine synthase subunit PgaC	28596	-	1009	1	CTG
1115434	66.66	3	37.5	40										27.27	39							45.45	51							83.33	16	30	34	-53.33	16.67	30	-66.66	20	27	-63.33	mdtG		Efflux pump MdtG	10309	-	57	3	GCC
1125743	54.76	2	25.81	49										16.67	22				71.43	13	54.76	18.18	46	71.43	15	53.25				21.05	34										rimJ		Ribosomal-protein-S5-alanine N-acetyltransferase	756	+	182	2	GCC
1126499	50	2	33.33	38										0	34							16.67	47	66.67	15	50				62.5	20							12.5	21	-50	yceH		DUF480 domain-containing protein YceH	240	+	343	1	GGT
1126739	50	2	5	45										50	18	0	33	-50	0	13	-50	9.52	46																		yceH		DUF480 domain-containing protein YceH	170	+	583	1	CTG
1126909	63.92	2	58.82	38										29.41	33	93.33	35	63.92				30.3	50	85.71	10	55.41				36.36	15										yceM		Putative oxidoreductase YceM	20984	+	104	2	TGG
1147893	62.5	3	40	42										37.5	35				100	7	62.5	58.82	51	0	14	-58.82				66.67	21							16.67	28	-50	plsX		Putative phosphate acyltransferase	2113	+	243	3	CTG
1150006	100	5									50	50	50	100	36	25	26	-75	0	7	-100									66.67	26				0	25	-66.67	0	28	-66.67	fabD		[Acyl-carrier-protein] S-malonyltransferase	2006	+	279	3	CTG
1152012	100	2	33.33	44										0	35	100	30	100				22.22	51							40	26	100	38	60							fabF		3-oxoacyl-[acyl carrier protein] synthase 2	3986	+	74	2	TGG
1155998	51.92	2	0	38										23.08	33	75	26	51.92				19.05	51							20	29				71.43	26	51.43				holA		DNA polymerase III subunit delta	192	+	237	3	CTG
1156190	70.59	2	12.5	38										10	32				66.67	6	56.67	29.41	52	100	10	70.59				0	32										holA		DNA polymerase III subunit delta	4399	+	429	3	CTG
1160589	100	2												100	33	25	35	-75	0	7	-100	16.67	43																		fhuE		Ferric coprogen/ferric rhodotorulic acid outer membrane transporter	2226	-	963	3	ACC
1162815	60.83	4	73.33	44	12.5	31	-60.83	20	32	-53.33				50	33				0	7	-50	53.85	45	0	10	-53.85				44.44	31										lpoB		Outer membrane lipoprotein - activator of MrcB activity	1778	+	178	1	GGC
1164593	100	2	30	42										0	32				100	9	100	0	43	50	11	50				10	27										nagZ		Beta-N-acetylglucosaminidase	7579	+	499	1	GGA
1174464	50	2	50	37	0	27	-50	0	32	-50				20	25							38.46	46							50	19										ycfT		Inner membrane protein YcfT	3255	-	702	3	GCC
1177719	50	2	23.53	43										0	26				50	9	50	18.18	50							0	21				50	19	50				lolE		Lipoprotein release complex - inner membrane subunit	86	+	394	1	CAG
1180762	69.04	2	25	37										14.29	32	83.33	34	69.04	66.67	11	52.38	31.25	51							20	28										ycfZ		Putative inner membrane protein YcfZ	1293	-	506	2	CCA
1182055	88.89	2	50	33										25	35							11.11	48	100	19	88.89				60	26				0	27	-60				potD		Spermidine preferential ABC transporter periplasmic binding protein	5565	-	775	1	CTG
1189468	66.67	2	33.33	37										0	30	54.55	28	54.55	66.67	9	66.67	9.09	59							20	22										phoQ		Sensor histidine kinase PhoQ	18206	-	309	3	CCC
1207674	67.53	2	85.71	36				18.18	27	-67.53				37.5	25				100	8	62.5	18.75	44							40	24										ycfK		Protein StfP	1288	+	174	3	CTG
1208962	75	2	100	10	50	10	-50				25	33	-75	36.36	22							60	32							36.36	21										tfaE		Putative tail fiber assembly protein TfaE	1	-	158	2	CCT
1208963	64.71	2	100	10	40	9	-60				35.29	33	-64.71	23.53	24							52.94	33							23.08	21										tfaE		Putative tail fiber assembly protein TfaE	5031	-	157	1	CCT
1213994	65.71	4	40	22										58.33	30				0	7	-58.33	22.22	50							80	20	14.29	40	-65.71	20	30	-60	23.81	45	-56.19	bluR		DNA-binding transcriptional repressor BluR	6802	-	66	3	GCC
1221302	66.67	2	0	40	50	45	50							33.33	35							41.67	47							66.67	33							0	22	-66.67	ycgH		Pseudo	19725	+	97	1	CTG
1241027	60	2	62.5	39										40	26				100	10	60	12.5	53							75	24							21.43	37	-53.57	cvrA		Putative K(+):H(+) antiporter	8357	-	1045	1	CTG
1249384	100	3	37.5	43										40	37							0	42	100	11	100	50	52	50	0	19	60	26	60							dhaL		Dihydroxyacetone kinase subunit L	1875	-	374	2	CCT
1251259	53.41	2	62.5	41							9.09	39	-53.41	50	40				100	10	50	16.67	41							37.5	26										dhaR		DNA-binding transcriptional dual regulator DhaR	6061	+	194	2	TGG
1257320	71.42	3	53.33	44										33.33	29							47.06	57							85.71	24	14.29	32	-71.42	33.33	22	-52.38	21.43	33	-64.28	ychF		Redox-responsive ATPase YchF	1848	-	493	1	CTG
1259168	50	2	28.57	42										50	22							11.11	52							50	21				0	25	-50	0	26	-50	dauA		Aerobic C4-dicarboxylate transporter DauA	10068	-	1609	1	CTG
1269236	50	2	40	36										50	24	0	30	-50	0	8	-50	18.18	42							28.57	23										ldrA		Small toxic polypeptide LdrA	4861	-	40	1	CTG
1274097	60.71	2	30.77	29										14.29	24				75	14	60.71	55.56	45	0	14	-55.56				25	25										ychO		Putative invasin YchO	6461	+	314	2	TGG
1280558	70	3	36.36	36										55.56	33															100	24	30	34	-70	50	19	-50	40	19	-60	narG		Nitrate reductase A subunit alpha	1	+	695	2	TGG
1308529	87.5	2	12.5	28				100	18	87.5				33.33	28							100	46				33.33	57	-66.67	14.29	27										clsA		Cardiolipin synthase A	12687	-	117	3	GCC
1321216	81.82	2	53.85	54										33.33	26				100	9	66.67	50	44							18.18	25				100	21	81.82				trpD		Anthranilate synthase subunit TrpD	39	-	169	1	GGC
1321255	87.5	2	9.09	48	81.82	46	72.73							62.5	31							12.5	44	100	10	87.5				16.67	28										trpD		Anthranilate synthase subunit TrpD	3796	-	130	1	CTG
1325051	100	2	28.57	42										0	20				100	6	100	14.29	32	66.67	8	52.38				23.08	26										yciQ		DUF2207 domain-containing protein YciQ	2	+	306	3	CCC
1325053	71.43	2	62.5	44										60	30				0	8	-60	71.43	46	0	13	-71.43				53.85	32										yciQ		DUF2207 domain-containing protein YciQ	1657	+	308	2	TGG
1326710	60	3	85.71	35										50	32				0	5	-50	58.82	37	0	16	-58.82				80	30							20	29	-60	Intergenic	yciQ; rluB	DUF2207 domain-containing protein YciQ; 23S rRNA pseudouridine(2605) synthase	14853
1345297	54.55	2	58.33	48										54.55	30				0	12	-54.55	50	37	0	13	-50				60	21										pdeR		Cyclic di-GMP phosphodiesterase PdeR	1042	-	1446	3	CAG
1351165	65.24	4	25	30				80	34	55				40	30				100	16	60	21.43	58	75	13	53.57	86.67	58	65.24	42.86	28										Intergenic	fabI; ycjD	Enoyl-[acyl-carrier-protein] reductase; DUF559 domain-containing protein YcjD	3014
1354179	55.56	2	77.78	31	23.08	48	-54.7				22.22	35	-55.56	44.44	32							18.18	55							44.44	27										sapC		Putrescine ABC exporter membrane protein SapC	800	-	340	1	CTG
1354979	83.33	2	14.29	25										66.67	30	14.29	37	-52.38				33.33	50							83.33	23				0	15	-83.33				sapB		Putrescine ABC exporter membrane subunit SapB	363	-	492	3	GCC
1355342	60.71	2	30	28										37.5	31							40	55							75	22				25	11	-50	14.29	22	-60.71	sapB		peptide transport system permease SapB	3096	-	129	3	GCC
1367635	100	2	15.38	34										14.29	36							0	53	100	14	100				8.33	28				75	30	66.67				pspF		DNA-binding transcriptional dual regulator PspF	1122	-	278	2	CCA
1368757	50	3	50	37										45.45	35							42.11	46							0	26	50	35	50	50	23	50	50	29	50	Intergenic	pspA; pspB	Phage shock protein A; Phage shock protein B	1483
1370240	54.55	2	0	45	50	43	50	54.55	24	54.55				16.67	28							10.53	50							6.67	31										ycjM		Glucosylglycerate phosphorylase	2298	+	25	1	CTG
1372538	52.38	2	63.64	39										63.64	36							58.82	57							85.71	26	35.71	35	-50	33.33	16	-52.38				ycjN		Putative ABC transporter periplasmic binding protein YcjN	4350	+	630	3	CAG
1380895	54.17	2	36.36	39										40	33							26.32	59							66.67	16				16.67	17	-50	12.5	28	-54.17	ycjV		Pseudo	3861	+	75	3	CTG
1384756	66.67	3	71.43	49										66.67	33				0	11	-66.67	38.46	59							0	17				60	23	60	55.56	23	55.56	ycJX		DUF463 domain-containing protein YcjX	76	+	640	1	GGG
1384832	50	2	33.33	47										0	32	50	35	50				46.15	59							0	17	50	27	50							ycJX		DUF463 domain-containing protein YcjX	44	+	716	2	TGG
1394642	53.33	2	40	51										50	32							53.33	59	0	16	-53.33				50	19							0	30	-50	mppA		Murein tripeptide ABC transporter periplasmic binding protein	19734	+	1416	3	CAG
1419278	80	3	46.67	52										36.36	39							19.44	51							80	12	21.74	41	-58.26	16.67	20	-63.33	0	17	-80	ydaF		DUF1391 domain-containing protein YdaF	8131	-	34	1	CTG
1436134	66.67	2	14.29	39										0	25				66.67	7	66.67	50	47	0	14	-50				50	21										ompN		Outer membrane porin N	2659	-	760	1	CTG
1438793	100	2	0	42										100	30	33.33	37	-66.67	0	9	-100									25	18										ydbK		Putative pyruvate-flavodoxin oxidoreductase	8284	-	1992	3	ACC
1447077	77.78	2	66.67	30										50	27				100	7	50	63.64	49							0	16	77.78	39	77.78							feaR		DNA-binding transcriptional activator FeaR	762	-	207	3	GCC
1447839	50	2												12.5	26							23.53	46							0	23	50	41	50	50	25	50				feaB		Phenylacetaldehyde dehydrogenase	152	+	321	3	CTG
1447991	58.33	2	83.33	26							25	36	-58.33	46.15	26							45	44	100	15	55				60	21										feaB		Phenylacetaldehyde dehydrogenase	760	+	473	2	TGG
1448751	60.13	2	77.78	28	17.65	39	-60.13	25	34	-52.78				15.38	26							13.64	47							10	22										feaB		Phenylacetaldehyde dehydrogenase	1719	+	1233	3	CTG
1450470	100	2	28.57	29										0	23	50	26	50	100	7	100	9.09	43							0	24										tynA		Copper-containing amine oxidase	811	-	880	1	CTG
1451281	75	3	33.33	29				100	27	66.67				25	25				100	8	75	9.09	47				60	55	50.91	44.44	20										tynA		Copper-containing amine oxidase	29	-	69	3	GCC
1451310	55.56	3	0	27	55.56	36	55.56	50	29	50				44.44	26							29.41	46							25	20	76.92	46	51.92							tynA		Copper-containing amine oxidase	4057	-	40	1	CTG
1455367	50	2	42.86	29										0	23				50	6	50	23.53	41							25	25	75	40	50							paaC		Phenylacetyl-CoA 1,2-epoxidase, structural subunt	2299	+	204	3	CTG
1461988	85.71	3	30	45										14.29	24	88.89	36	74.6	100	17	85.71	41.18	55							25	25				83.33	21	58.33				paaJ		Beta-ketoadipyl-CoA thiolase	12922	+	1096	1	CTG
1474910	58.33	2	50	28										44.44	33				100	14	55.56	58.33	48	0	10	-58.33				33.33	19										pdxI		Pyridoxal reductase	4536	+	690	3	CTG
1479446	87.5	2	50	26										25	35	100	28	75				45.45	52							12.5	22	100	36	87.5							ynbC		Hydrolase/methyltransferase domain-containing protein YnbC	2396	+	309	3	CAG
1482734	85.71	4	0	30	85.71	32	85.71				66.67	38	66.67	42.86	26				100	15	57.14	25	54	100	9	75				25	16										azoR		FMN dependent NADH:quinone oxidoreductase	93	-	127	1	CTG
1482827	66.67	2	12.5	29										28.57	27							15.38	55							0	16	66.67	41	66.67				50	28	50	azoR		FMN dependent NADH:quinone oxidoreductase	5801	-	34	1	CTG
1488628	66.96	2	85.71	30	35.71	39	-50				18.75	41	-66.96	0	26							33.33	38							20	18										aldA		Aldehyde dehydrogenase A	3824	+	397	1	GGA
1492452	76.92	2	57.14	33				0	40	-57.14				25	30							23.08	50	100	8	76.92				40	18										Intergenic	sokB; trg	Putative small regulatory RNA antitoxin SokB; Methyl-accepting chemotaxis protein Trg	4998
1497450	66.67	2												66.67	23	0	38	-66.67	0	13	-66.67	10	47							16.67	27										opgD		Glucans biosynthesis protein D	735	+	559	1	CTG
1498185	77.78	2	54.55	39										50	26							22.22	51	100	12	77.78				83.33	16				14.29	19	-69.04				opgD		Glucans biosynthesis protein D	712	+	1294	1	GGT
1498897	66.67	2	33.33	38										75	24				25	21	-50	33.33	55	100	9	66.67				0	17										Intergenic	ydcH; rimL	DUF465 domain-containing protein YdcH; Ribosomal-protein-L12-serine N-acetyltransferase	1753
1500650	52.63	2	0	21	50	37	50				52.63	51	52.63	50	20							26.67	46							45.45	26										tehA		Tellurite resistance protein	4068	+	78	3	GCC
1504718	66.67	6	100	34	42.86	38	-57.14				33.33	32	-66.67	50	23												0	48	-62.5	0	13	62.5	39	62.5	50	21	50	60	31	60	insQ		Putative RNA-guided DNA endonuclease InsQ	9829	+	1002	3	CAG
1521686	50	3												28.57	29							0	48							50	21	0	44	-50	0	29	-50	0	31	-50	yncD		Putative TonB-dependent outer membrane receptor	4193	-	1380	3	GCC
1525879	70	3	23.08	34										25	24							23.53	49							80	20	18.18	35	-61.82	10	19	-70	10	21	-70	ansP		L-asparagine transporter	10634	-	102	3	CAG
1536513	50	2	42.86	38										100	21				50	15	-50	40	48							66.67	32				16.67	37	-50				narV		Nitrate reductase Z subunit gamma	553	-	105	3	ACC
1537066	68.75	2	6.67	43	66.67	30	60							50	24							31.25	43	100	9	68.75				46.15	31										narW		NarW, putative private chaperone for NarZ nitrate reductase subunit	2353	-	244	1	CAG
1539419	75	3	50	37										0	18												50	49	50	0	28				75	13	75	50	18	50	narZ		Nitrate reductase Z subunit alpha	2256	-	3172	1	CTG
1541675	50	2	17.65	43										50	22				0	12	-50	50	41	0	9	-50				27.27	27										narZ		Nitrate reductase Z subunit alpha	616	-	916	1	CTG
1542291	50	2	27.27	42										50	22							70	38	20	13	-50				50	32				0	24	-50				narZ		Nitrate reductase Z subunit alpha	2374	-	300	3	TCC
1544665	57.14	3	14.29	49	66.67	36	52.38							50	23				0	14	-50	57.14	54	0	17	-57.14				40	33										yddJ		Pseudo	2927	-	55	1	CTG
1547592	60	2	30	47										60	28	0	39	-60	0	17	-60	50	45							36.36	30										fdnG		Formate dehydrogenase N subunit alpha	1204	+	192	3	CTG
1548796	62.5	2	27.27	44										20	26							8.33	49							75	27	20	26	-55				12.5	19	-62.5	fdnG		Formate dehydrogenase N subunit alpha	6905	+	760	1	GGT
1555701	50	3																				50	56	0	17	-50	0	73	-50	50	31				0	29	-50				Intergenic	maeA; sra	Malate dehydrogenase (oxaloacetate-decarboxylating); Ribosome-associated protein Sra	4374
1560075	54.46	2	26.67	44										85.71	19	31.25	43	-54.46	33.33	15	-52.38	23.08	50							21.43	33										ddpB		Putative D,D-dipeptide ABC transporter membrane subunit DdpB	9103	-	855	3	GCC
1569178	50	2	33.33	44										50	20	0	44	-50	0	16	-50	42.86	57							25	32										gadC		L-glutamate:4-aminobutyrate antiporter	1081	-	1312	1	CAG
1570259	66.67	2	22.22	45										0	19							26.67	56							66.67	33	0	40	-66.67	0	19	-66.67				gadC		L-glutamate:4-aminobutyrate antiporter	1609	-	231	3	GCC
1571868	66.67	2	25	44										0	22				66.67	14	66.67	57.14	63	0	14	-57.14				30	32										gadB		Glutamate decarboxylase B	15429	-	178	1	CTG
1599100	63.64	2	57.14	53										36.36	30				100	13	63.64	38.89	55							0	29				50	23	50				lsrK		Autoinducer-2 kinase	11990	-	1110	3	ACC
1611090	66.67	3	100	44				50	35	-50				66.67	26	0	23	-66.67				40	41	100	11	60				25	21										dgcF		Putative diguanylate cyclase DgcF	1409	-	765	3	ACC
1612499	100	3	50	49	0	47	-50							100	26	33.33	23	-66.67	0	15	-100	50	40							50	23										glsB		Glutaminase 2	237	-	753	3	GCC
1612736	83.33	2	42.86	45										16.67	22							37.5	44							83.33	22	0	39	-83.33				20	29	-63.33	glsB		Glutaminase 2	2808	-	516	3	GCC
1615544	60	2	63.16	51										71.43	29	18.18	28	-53.25				40	43	100	11	60				57.14	31										yneJ		Putative DNA-binding transcriptional regulator YneJ	3274	+	741	3	CAG
1618818	58.33	2	55.56	57															50	20	50	33.33	45							0	31	58.33	34	58.33							marC		Inner membrane protein MarC	254	-	91	1	CTG
1619072	62.5	3	42.86	35										37.5	23				100	7	62.5	16.67	43							62.5	30				11.11	21	-51.39	11.11	27	-51.39	Intergenic	marC; marR	Inner membrane protein MarC; DNA-binding transcriptional repressor MarR	13667
1639303	55.56	2	41.67	37										14.29	25							11.11	53	66.67	15	55.56				33.33	23				85.71	23	52.38				rzpQ		DUF2514 domain-containing protein RzpQ	16813	-	225	3	GCC
1656116	60	2	50	39				0	33	-50				0	25	60	27	60				30	57							25	25										ynfB		DUF1283 domain-containing protein YnfB	10809	+	309	3	CTG
1666925	50	3	0	36	50	52	50	50	32	50	50	31	50	28.57	29							16.67	43							50	20										bidA		dethiobiotin synthetase BidA	1388	-	295	1	CTG
1668313	75	2	25	41							75	30	50	25	26				100	10	75	30.77	54							42.86	21										mlc		DNA-binding transcriptional repressor Mlc	232	-	252	3	GCC
1668545	70.59	2	46.15	39										80	26	20	31	-60				29.41	57	100	9	70.59				25	21										mlc		DNA-binding transcriptional repressor Mlc	1962	-	20	2	CCT
1670507	75	2	64.71	35										75	25				0	7	-75	33.33	42							33.33	23				83.33	20	50				ynfM		Putative transporter YnfM	6296	+	809	2	TGG
1676803	66.67	2	25	36										25	28							25	39							0	19	62.5	33	62.5	66.67	24	66.67				pntA		Pyridine nucleotide transhydrogenase subunit alpha	10077	-	1101	3	ACC
1686880	62.5	2	0	34				50	34	50	62.5	29	62.5	44.44	26							40	41							0	17										fumA		Fumarase A	1518	-	1498	1	CTG
1688398	55	2	40	35										38.89	24							63.89	48							0	15	54.55	52	54.55	55	25	55				Intergenic	fumA; manA	Fumarase A; Mannose-6-phosphate isomerase	216
1688614	70	3	47.37	35										33.33	24							53.57	48							100	15	43.48	49	-56.52	30	27	-70	50	32	-50	manA		Mannose-6-phosphate isomerase	10395	+	39	3	TGG
1699009	100	2	33.33	28										100	29	0	33	-100	0	18	-100	8.33	50																		MalI		DNA-binding transcriptional repressor MalI	1012	-	172	1	GCG
1700264	80	2	50	30										80	22				0	8	-80	41.18	40							50	20							0	20	-50	malX		PTS enzyme IIBC component MalX	677	+	910	1	GGT
1700941	72.73	4	100	30	40	56	-60	45.45	42	-54.55	27.27	36	-72.73	50	25							33.33	44							50	17				0	20	-50				malX		PTS enzyme IIBC component MalX	1496	+	1587	3	CAG
1712910	50	2	38.46	34										50	23				0	5	-50	50	55	0	13	-50				18.18	23										dtpA		Dipeptide/tripeptide:H(+) symporter DtpA	2368	+	142	1	CTG
1715278	75	5	75	38	25	46	-50							45.45	32							50	40	0	13	-50				75	20	25	28	-50	0	13	-75	0	21	-75	pdxY		Pyridoxal kinase 2	3256	-	609	3	GCC
1718534	58.33	2	42.11	29										56.25	38				0	9	-56.25	47.83	42							41.67	23	100	26	58.33							anmK		Anhydro-N-acetylmuramic acid kinase	55	-	1069	1	CAG
1718589	87.5	2	50	28				100	34	50				87.5	37				0	6	-87.5	45.45	40							28.57	23										anmK		Anhydro-N-acetylmuramic acid kinase	9	-	1014	3	GCC
1718598	80	2	55.56	29										83.33	38							50	41							20	23	100	27	80	75	20	55				anmK		Anhydro-N-acetylmuramic acid kinase	8280	-	1005	3	GCC
1726878	61.18	2	26.32	37	77.78	43	51.46	87.5	34	61.18				38.46	33							50	38							72.73	16										nemA		N-ethylmaleimide reductase	9963	+	220	1	GGC
1736841	87.5	2	42.86	50										12.5	30				100	19	87.5	57.14	48	0	11	-57.14				33.33	22										ydhP		Putative transporter YdhP	17214	-	450	3	ACC
1754055	66.67	3	28.57	45										33.33	34				100	11	66.67	22.22	41							66.67	21				0	20	-66.67	14.29	37	-52.38	ydhY		Putative 4Fe-4S ferredoxin-like protein YdhY	1308	-	423	3	ACC
1755363	75	2	31.25	47							100	24	68.75	25	30				100	12	75	44.44	53							30	29										Intergenic	fumD; ynhH	Fumarase D; Protein YnhH	8982
1764345	76.92	2	35.29	38										9.09	30				60	16	50.91	30.77	44							23.08	26	100	35	76.92							sufA		Iron-sulfur cluster insertion protein SufA	610	-	42	3	GCC
1764955	71.43	2	66.67	38										100	34	28.57	36	-71.43				45.45	48							66.67	23				0	23	-66.67				ydiH		Uncharacterized protein YdiH	16821	-	168	3	GCC
1781776	92.31	2												12.5	30				66.67	14	54.17	7.69	41	100	14	92.31				0	29										ydiS		Putative electron transfer flavoprotein-quinone oxidoreductase YdiS	17691	+	382	1	GGC
1799467	58.74	3	18.18	40				75	20	56.82	76.92	42	58.74	25	24							50	53	0	10	-50				16.67	22										rplT		50S ribosomal subunit protein L20	1499	-	283	1	CTG
1800966	83.33	3	62.5	42										83.33	25	14.29	32	-69.04	0	8	-83.33	52.94	49	0	15	-52.94				33.33	21										thrS		Threonine-tRNA ligase	5731	-	1605	3	ACC
1806697	50	2	50	37				0	25	-50				14.29	27							50	47	0	13	-50				37.5	21										pfkB		6-phosphofructokinase 2	2790	+	328	1	GGC
1809487	57.14	2	66.67	38				14.29	23	-52.38									0	15	-57.14	16.67	47							12.5	28										hxpB		Hexitol phosphatase B	3591	+	108	3	CTG
1813078	66.67	3	75	38										100	29	42.86	49	-57.14	50	9	-50	33.33	58	100	11	66.67				58.33	34										ydjO		Protein YdjO	31366	-	55	1	CTG
1844444	85.71	3	85.71	37	18.18	44	-67.53	0	23	-85.71	0	35	-85.71	33.33	25							8.33	39							20	27										ynjI		DUF1266 domain-containing protein YnjI	2400	-	428	2	CCT
1846844	75	2	44.44	38										20	31							16.67	48							75	28				16.67	18	-58.33	0	19	-75	topB		DNA topoisomerase III	5259	-	117	3	ACC
1852103	62.5	2	40	38										62.5	39				0	20	-62.5	16.67	42							14.29	32	66.67	30	52.38							pncA		Nicotinamidase	1275	+	217	1	GGC
1853413	88.89	4	71.43	41										88.89	41				0	19	-88.89	47.37	47	100	18	52.63				50	28										ydjE		Putative transporter YdjE	1569	-	567	3	GCC
1863954	85.71	2	50	43				0	27	-50				8.33	39							14.29	56	100	21	85.71				25	30										yeaD		Putative aldose 1-epimerase YeaD	5744	+	105	3	CAG
1869698	58.33	2	42.86	38										58.33	38	0	39	-58.33	0	18	-58.33	35	53							27.27	35										yeaH		DUF444 domain-containing protein YeaH	567	+	744	3	CAG
1874820	75	2	60	47										100	19	25	33	-75	50	16	-50	45.45	54							50	29										nimR		DNA-binding transcriptional repressor NimR	8634	-	754	1	GGC
1883454	75	3	47.06	37										14.29	26							24	46							100	20	50	30	-50	37.5	21	-62.5	25	29	-75	yeaV		Putative transporter YeaV	8489	+	252	3	GCC
1891943	50	2	16.67	41										50	20	0	29	-50	0	19	-50									10	25										yoaA		Putative ATP-dependent 5' to 3' DNA helicase	1622	-	1293	3	CAG
1893565	75	2	65.22	40										75	18	8.33	32	-66.67	0	16	-75	57.14	52							33.33	28										yoaB		RutC family protein YoaB	1836	+	202	1	CTG
1895401	85.71	2	56.25	42										14.29	29				100	11	85.71	38.89	55							75	22							25	41	-50	pabB		Aminodeoxychorismate synthase subunit 1	1101	+	597	3	CAG
1896502	50	2	44.44	43										16.67	27							13.33	53							50	24	0	32	-50	0	22	-50				nudL		Putative NUDIX hydrolase with low 3-phosphohydroxypyruvate phosphatase activity	6373	+	333	3	CAG
1902875	54.76	2	28.57	38										28.57	37	83.33	40	54.76				54.55	53							0	19	50	39	50							manX		Mannose-specific PTS enzyme IIAB component	4272	+	828	3	CAG
1921846	54.55	3	72.73	51										50	30				0	12	-50	46.15	56	100	12	53.85				54.55	37				0	21	-54.55				yebV		DUF1480 domain-containing protein YebV	305	+	67	1	GGT
1922151	50	2	21.43	38										0	29	50	20	50	50	15	50	20	51							42.86	26										yebW		DUF1482 domain-containing protein YebW	7685	+	115	1	CTG
1929836	71.43	3	25	49										71.43	25	14.29	30	-57.14	0	12	-71.43	33.33	50							28.57	21	100	35	71.43							Intergenic	yebE; yebF	DUF533 domain-containing inner membrane protein YebE; Secreted protein YebF	6457	+	70	1	GGT
1936293	54.55	2	54.55	40										54.55	29				0	10	-54.55	48.28	66	100	10	51.72				57.14	28										zwf		NADP(+)-dependent glucose-6-phosphate dehydrogenase	6836	-	22	1	CAG
1943129	60	2	50	36										0	24	60	32	60				50	52	0	9	-50				40	26										znuC		Zn(2(+)) ABC transporter membrane subunit	3749	+	468	3	CAG
1946878	75	3	75	35	18.18	41	-56.82	0	34	-75				57.14	29				0	9	-57.14	46.67	53							38.46	32										ruvC		Crossover junction endodeoxyribonuclease RuvC	414	-	499	1	CTG
1947292	72.73	2	30	38										37.5	26							33.33	47							0	30	72.73	49	72.73	50	23	50				ruvC		Crossover junction endodeoxyribonuclease RuvC	9092	-	85	1	CTG
1956384	65.71	3	23.53	40										50	28							20	60							80	17	25	28	-55	14.29	19	-65.71	14.29	23	-65.71	torZ		Trimethylamine N-oxide reductase 2	7757	-	624	3	CAG
1964141	74.24	2	50	39										45.45	34	100	28	54.55				25	46							9.09	26	83.33	35	74.24							flhA		Flagellar biosynthesis protein FlhA	8504	-	910	1	CTG
1980517	78.57	2	46.67	46										25	28							21.43	50	100	11	78.57				50	29							0	29	-50	otsA		Trehalose-6-phosphate synthase	5386	-	1096	1	CTG
1985903	100	2	41.67	37										0	33	50	29	50	100	9	100	5.26	67							16.67	24										araF		Arabinose ABC transporter periplasmic binding protein	8850	-	226	1	CTG
1994753	83.33	4	50	48										42.86	32							28.57	61	100	8	71.43				100	23	25	51	-75	16.67	33	-83.33	33.33	27	-66.67	uvrY		DNA-binding transcriptional activator UvrY	1221	-	607	1	CTG
2005326	61.43	2	42.86	57										50	34							53.33	47							71.43	21	20	36	-51.43	10	33	-61.43				fliS		Flagellar biosynthesis protein FliS	13950	+	24	3	CAG
2019276	66.67	2	50	53										33.33	35	100	29	66.67				54.55	60	0	12	-54.55				57.14	27										fliK		Flagellar hook-length control protein	2981	+	891	3	CTG
2042601	92.31	3	36.36	52										60	30							37.5	53							100	21	26.67	51	-73.33	12.5	40	-87.5	7.69	45	-92.31	yodB		Putative cytochrome b561 YodB	1066	+	234	3	GCC
2056380	66.67	4	100	42				50	28	-50	33.33	33	-66.67	50	27				0	9	-50	63.16	51	0	11	-63.16				50	26										amn		AMP nucleosidase	24556	+	1320	3	CAG
2080936	60	2	83.33	34							33.33	43	-50	60	32				0	10	-60	63.64	33							41.67	30										sbmC		DNA gyrase inhibitor	9994	-	327	3	CCC
2090930	66.67	2	66.67	33	0	44	-66.67							50	30	0	32	-50				28.57	39							0	18										hisG		ATP phosphoribosyltransferase	11369	+	739	1	GGT
2102299	77.78	3	66.67	41										50	39				0	10	-50	77.78	33	0	11	-77.78	25	62	-52.78	60	18										insH7		IS5 family transposase and trans-activator	294	-	577	1	CTG
2102593	63.33	2	47.06	38										66.67	34							53.33	32	0	10	-53.33				80	15							16.67	27	-63.33	insH7		IS5 family transposase and trans-activator	10231	-	283	1	CTG
2112824	71.43	3	71.43	40										71.43	30				0	6	-71.43	63.16	49							77.78	25				21.43	38	-56.35	14.29	39	-63.49	rfbB		dTDP-glucose 4,6-dehydratase 1	5265	-	238	1	CTG
2118089	60.71	2	54.55	38										14.29	19				75	8	60.71	21.05	47							55.56	26				0	26	-55.56				wcaK		Colanic acid biosynthesis pyruvyl transferase WcaK	1739	-	316	1	CAG
2119828	75	2	25	42										0	18				50	5	50	25	44	100	5	75				16.67	27										wzxC		Colanic acid repeat unit flippase	8435	-	331	1	CTG
2128263	100	2	16.67	34				66.67	23	50				0	22				100	9	100	20	44							25	27										gmd		GDP-mannose 4,6-dehydratase	817	-	52	1	CTG
2129080	50	2	75	33				25	26	-50				0	20							41.67	52							80	24							30	53	-50	wcaE		GDP-Fuc:2/3-O-Ac-alpha-L-Fuc-(1->3)-alpha-D-Glc-PP-Und alpha-(1,4)-fucosyltransferase	32140	-	571	1	CTG
2161220	66.67	2	0	41							62.5	34	62.5						66.67	10	66.67	9.09	45							18.18	29										mdtC		Multidrug efflux pump RND permease subunit MdtC	13725	+	2835	3	CAG
2174945	66.67	3	0	33				50	32	50				66.67	29	0	30	-66.67				66.67	38	0	16	-66.67				33.33	31										gatA		Galactitol-specific PTS enzyme IIA component	32306	-	105	3	ACC
2207251	62.5	2	25	35							87.5	36	62.5	33.33	39							66.67	44							66.67	35							8.33	21	-58.34	yehM		Uncharacterized protein YehM	207	+	1557	3	CAG
2214471	53.57	2	61.54	36										78.57	34				25	12	-53.57	76.92	53							81.82	27	30	32	-51.82							btsS		High-affinity pyruvate receptor	6135	-	174	3	ACC
2221004	84.62	2	36.36	28										15.38	33				100	16	84.62	19.05	56							50	26							0	27	-50	bglX		Beta-D-glucoside glucohydrolase, periplasmic	76	-	956	2	CCT
2221189	75	2	50	31										37.5	34				100	14	62.5	50	54							75	26							0	19	-75	bglX		Beta-D-glucoside glucohydrolase, periplasmic	4782	-	771	3	TCC
2225971	65.91	4	9.09	33	66.67	47	57.58	64.71	48	55.62	75	35	65.91	43.75	38							50	43							70	27				20	26	-50				yohD		DedA family protein YohD	421	+	171	3	CAG
2226392	77.78	3	50	34										33.33	38							22.22	43	100	7	77.78				50	27				0	20	-50	0	25	-50	Intergenic	yohD; yohF	DedA family protein YohD; Putative oxidoreductase YohF	7127
2233519	67.78	2	77.78	33	16.67	46	-61.11				10	41	-67.78	25	36							38.46	43							37.5	28										sanA		DUF218 domain-containing protein SanA	5854	+	642	3	CAG
2239373	66.67	3	28.57	33										55.56	33				0	13	-55.56	38.1	55	100	18	61.9				66.67	22				0	21	-66.67				mglB		D-galactose/methyl-galactoside ABC transporter periplasmic binding protein	7173	-	976	1	CTG
2246546	80	2	0	37							60	38	60	33.33	35							30	47							0	17				80	17	80				cirA		Iron-catecholate outer membrane transporter CirA	1131	-	224	2	CCT
2247677	56.62	2	33.33	36										9.09	34							5.56	38							62.5	17	5.88	36	-56.62	10	22	-52.5				lysP		Lysine:H(+) symporter	11865	-	856	1	CTG
2272649	50	2	46.67	46										70	28				20	19	-50	46.67	49							0	21	50	40	50							yejA		Putative oligopeptide ABC transporter periplasmic binding protein YejA	16578	+	286	1	GGC
2289227	66.67	2	50	52										66.67	32	0	24	-66.67	0	18	-66.67	55.56	50							40	31										insH8		IS5 family transposase and trans-activator	12371	-	819	3	GCC
2301598	54.17	2	30	41										12.5	24				66.67	16	54.17	27.78	52							50	27							0	25	-50	napA		Periplasmic nitrate reductase subunit NapA	8418	-	1156	1	CTG
2310016	52.78	2	28.57	53										22.22	32	75	30	52.78												50	33				0	19	-50				ada		DNA-binding transcriptional dual regulator/DNA repair protein Ada	619	-	390	3	GCC
2310635	50	2	40	52										50	27	0	32	-50	0	17	-50	14.29	44							33.33	30										ftp		FAD:protein FMN transferase	17783	-	900	3	GCC
2328418	100	5	20	43										100	33	50	32	-50	0	17	-100	50	47	0	12	-50				71.43	24	16.67	37	-54.76	20	29	-51.43				yfaQ		Tandem DUF2300 domain-containing protein YfaQ	2736	-	1380	3	GCC
2331154	61.54	2	61.54	43				10	33	-51.54	0	36	-61.54	33.33	35							33.33	44							25	25										yfaS		Pseudo	3402	-	3039	3	GCC
2334556	66.67	4	58.33	48										33.33	29	90	39	56.67	100	21	66.67	90	47				36.36	57	-53.64	100	25							50	31	-50	yfaT		DUF1175 domain-containing protein YfaT	415	-	404	2	CCT
2334971	83.33	5	100	47				28.57	33	-71.43				16.67	28	100	38	83.33				47.06	45							100	21	50	30	-50	44.44	20	-55.56	25	27	-75	yfaA		DUF2138 domain-containing protein YfaA	21884	-	1674	3	ACC
2356855	65.71	4	14.29	44	66.67	42	52.38				80	51	65.71	100	21				50	17	-50	50	55	0	13	-50				50	23										Intergenic	glpC; rpnE	anaerobic glycerol-3-phosphate dehydrogenase subunit C; inactive recombination-promoting nuclease-like protein RpnE	5050
2361905	64.71	2	10	41				64.29	40	54.29				40	25							35.29	60	100	7	64.71				30.77	30										yfaX		Putative DNA-binding transcriptional regulator	18278	-	307	1	CTG
2380183	55.56	2	50	43										40	36							50	63	0	14	-50				55.56	33				0	15	-55.56				menF		Isochorismate synthase MenF	2034	-	461	2	CCT
2382217	66.67	2	66.67	47										33.33	36				100	16	66.67	50	61	0	14	-50				30	30										rbn		Ribonuclease BN	2060	+	610	1	GGT
2384277	54.17	2	66.67	47	16.67	40	-50							12.5	37				66.67	13	54.17	10	60							14.29	25										yfbK		IPR002035/DUF3520 domain-containing protein YfbK	3812	-	1446	3	GCC
2391337	63.1	2	66.67	37										70.59	33							76.67	59							91.67	29				36.36	24	-55.31	28.57	31	-63.1	nuoN		NADH:quinone oxidoreductase subunit N	1158	-	169	1	CAG
2392495	66.67	2	25	33										62.5	30				0	10	-62.5	33.33	50	100	5	66.67				42.86	21										nuoM		NADH:quinone oxidoreductase subunit M	675	-	547	1	CTG
2394008	75	3	100	36				45.45	28	-54.55	25	47	-75	20	27							69.23	50	0	6	-69.23				50	25										nuoL		NADH:quinone oxidoreductase subunit L	6343	-	1039	1	CTG
2400351	58.33	2	53.85	43										61.11	30							58.33	56	0	7	-58.33				9.09	21	62.5	32	53.41							nuoF		NADH:quinone oxidoreductase subunit F	1163	-	1205	2	CCT
2401514	66.67	2	31.25	45										66.67	27	13.33	34	-53.34	0	8	-66.67	45	60							50	19										nuoF		NADH:quinone oxidoreductase subunit F	2273	-	42	3	ACC
2414042	66.67	2	33.33	41										100	31				33.33	10	-66.67	53.33	58							50	29	0	36	-50							ackA		Acetate kinase	14471	+	573	3	CAG
2428513	50	2	20	46										25	35							16.67	44							50	28				0	28	-50	0	27	-50	ubiX		Flavin prenyltransferase	7894	-	114	3	CAG
2436407	76.47	2	42.86	40										55.56	33							76.47	52	0	9	-76.47	24.14	75	-52.33	60	25										usg		Putative semialdehyde dehydrogenase Usg	1182	-	243	3	GCC
2437589	51.47	2	40	36										50	32							23.53	51	75	12	51.47				50	27							0	25	-50	pdxB		Erythronate-4-phosphate dehydrogenase	2666	-	263	2	CCT
2440255	50	2	50	43	0	36	-50							50	34				0	8	-50	33.33	45							40	29										Intergenic	yfcJ; fabB	Putative transporter YfcJ; 3-oxoacyl-[acyl carrier protein] synthase 1	7495
2447750	66.67	2	0	36							66.67	34	66.67	50	29				0	12	-50	15.38	57							33.33	18										prmB		Ribosomal protein L3 N(5)-glutamine methyltransferase	4290	-	691	1	CTG
2460715	57.14	2	50	43										100	36	42.86	28	-57.14				44.44	62							60	23							8.33	42	-51.67	yfcZ		DUF406 domain-containing protein YfcZ	6648	-	220	1	CTG
2467363	55.56	2	50	44										55.56	35	0	28	-55.56	0	12	-55.56									0	23										intS		Prophage CPS-53 integrase	2570	+	819	3	CAG
2469933	85.71	2	72.73	41										85.71	39				0	16	-85.71	57.89	47	0	11	-57.89				80	21										yfdI		Serotype-specific glucosyl transferase YfdI	3209	+	803	2	TGG
2473142	83.33	3	23.08	35							75	51	51.92	27.27	40							25	43							100	20	50	36	-50				16.67	39	-83.33	yfdO		Protein YdfO	1731	-	105	3	GCC
2487146	50	2	50	38	0	59	-50				0	44	-50	0	32															0	18										evgS		Sensor histidine kinase EvgS	5785	+	2773	1	GGC
2492931	66.67	2	58.33	41				0	42	-58.33				33.33	41				100	10	66.67	35.71	39							0	21										frc		Formyl-CoA transferase	1176	-	324	3	ACC
2494107	58.82	2	45.83	46										41.18	39				100	13	58.82	33.33	45	85.71	13	52.38				61.11	30										yfdX		Protein YfdX	8364	-	296	2	CCA
2517035	50	2	53.33	34										20	33							64.71	45							0	25				50	36	50	50	29	50	pdeA		Putative c-di-GMP phosphodiesterase PdeA	71	-	798	3	ACC
2517106	63.64	2	40	34										33.33	33							63.64	43	0	19	-63.64				0	25				60	41	60				pdeA		Putative c-di-GMP phosphodiesterase PdeA	15941	-	727	1	CTG
2533047	58.93	2	71.43	38				12.5	29	-58.93	16.67	46	-54.76									12.5	45							16.67	19										cysK		Cysteine synthase A	10109	+	639	3	CAG
2543156	77.78	4	50	34										22.22	22							78.57	47	20	16	-58.57				100	25	22.22	22	-77.78	44.44	29	-55.56	25	31	-75	cysP		Thiosulfate/sulfate ABC transporter periplasmic binding protein CysP	4065	-	373	1	CTG
2547221	100	3	20	33										100	27	0	28	-100	0	8	-100	50	57	100	12	50				50	25										murP		N-acetylmuramic acid-specific PTS enzyme IICB component/anhydro-N-acetylmuramic acid transporter	489	+	549	3	CAG
2547710	66.67	4	33.33	31										25	24							50	54	100	8	50				66.67	28	0	28	-66.67	0	27	-66.67	0	23	-66.67	murP		N-acetylmuramic acid-specific PTS enzyme IICB component/anhydro-N-acetylmuramic acid transporter	528	+	1038	3	CAG
2550215	71.43	3	83.33	31				33.33	28	-50				70	25				14.29	10	-55.71	71.43	60	0	13	-71.43				37.5	28										yfeX		Porphyrinogen peroxidase	142	-	331	1	CAG
2550357	55.56	2	33.33	33										50	28				0	10	-50	11.11	59							55.56	30				0	21	-55.56				yfeX		Porphyrinogen peroxidase	1170	-	189	3	ACC
2551527	50	2	50	34										50	25				0	12	-50	28.57	51							0	22				50	25	50				yfeZ		Putative inner membrane protein	101	-	200	2	CCT
2551628	83.33	2	30.77	36										20	26							17.65	56							0	20	83.33	26	83.33	50	23	50				yfeZ		Putative inner membrane protein	3184	-	99	3	ACC
2554812	50	2	21.43	37										50	20	0	34	-50	0	9	-50	9.09	54							14.29	27										eutR		Putative DNA-binding transcriptional regulator eutR	4054	-	371	2	CCT
2558866	100	3	100	22	0	34	-100	0	28	-100	0	35	-100	0	25							3.7	55																		intZ		Putative phage integrase IntZ	31	+	9	3	AAG
2558897	100	3	100	22	0	34	-100	0	28	-100	0	35	-100																												intZ		Putative phage integrase IntZ	576	+	40	1	GCA
2559473	100	2	0	22	100	34	100				50	36	50	10	25							6.06	59							0	30										intZ		Putative phage integrase IntZ	2077	+	616	1	GGT
2561550	100	3	100	22	0	35	-100	0	30	-100	0	36	-100									5.13	49																		yffM		Uncharacterized protein YffM	1103	+	180	3	CTG
2579954	60	2	0	34				60	27	60				33.33	27							0	46	50	8	50				12.5	29										tktB		Transketolase 2	15775	+	319	1	GGC
2595729	50	3	60	51										50	22				0	11	-50	16.67	51							50	24	0	26	-50				0	28	-50	tmcA		tRNA(Met) cytidine acetyltransferase	40927	-	131	2	CCT
2636656	50	2	16.67	42										50	24	0	43	-50	0	13	-50	33.33	65							0	29										der		50S ribosomal subunit stability factor	8850	-	701	2	CCT
2645506	60	2	50	59										50	26							51.28	63							0	18	60	32	60				50	24	50	pbpC		Peptidoglycan glycosyltransferase PbpC	3550	-	1781	2	TGG
2649056	64.28	5	20	54				75	40	55	70	43	50	57.14	24				0	5	-57.14	37.5	62							85.71	26				33.33	30	-52.38	21.43	27	-64.28	yfhM		Alpha2-macroglobulin	2034	-	3232	1	GGT
2651090	62.5	2	33.33	46										62.5	24				0	6	-62.5	23.81	59	75	17	51.19				30.77	29										yfhM		Alpha2-macroglobulin	2766	-	1198	1	GGT
2661162	100	2	28.57	46										100	29	0	40	-100	33.33	11	-66.67	8.33	62							0	26										iscS		Cysteine desulfurase IscS	5730	-	370	1	CTG
2666892	53.33	2	25	40										40	27							32.43	61							0	23	53.33	24	53.33	50	38	50				hcaT		Putative 3-phenylpropionate transporter	3757	-	955	1	CAG
2670649	77.78	2	61.54	47										0	24	64.29	47	64.29				77.78	54	0	21	-77.78				37.5	24										hcaF		Putative 3-phenylpropionate/cinnamate dioxygenase subunit beta	2631	+	260	2	TGG
2673280	50	2	0	51										50	23				0	15	-50	0	54							33.33	19							83.33	28	50	Intergenic	hcaD; yphA	Putative 3-phenylpropionate/cinnamate dioxygenase ferredoxin reductase subunit; Putative inner membrane protein	1
2673281	63.64	4	29.17	51										100	23	37.5	42	-62.5	37.5	17	-62.5	35	54							0	19	63.16	40	63.16				63.64	27	63.64	Intergenic	hcaD; yphA	Putative 3-phenylpropionate/cinnamate dioxygenase ferredoxin reductase subunit; Putative inner membrane protein	1651
2692282	63.64	2	26.67	34										63.64	28				0	5	-63.64	47.06	43							77.78	28				25	24	-52.78				purL		Phosphoribosylformylglycinamide synthetase	2234	-	3262	1	CTG
2694516	50	2	16.67	37										50	25	0	37	-50	0	7	-50	8.33	50							22.22	26										purL		Phosphoribosylformylglycinamide synthetase	395	-	1028	2	CCT
2694911	50	2	9.09	41										28.57	17							20	44							50	27	0	19	-50	0	17	-50				purL		Phosphoribosylformylglycinamide synthetase	8707	-	633	3	CAG
2703618	100	2	33.33	53										0	30				100	11	100	37.5	55							0	25	57.14	43	57.14							rnc		RNase III	13649	-	446	2	CCA
2719747	66.67	2	33.33	43										25	30							25	59							66.67	21	0	29	-66.67	0	30	-66.67				tapT		tRNA 3-amino-3-carboxypropyltransferase	1893	+	525	3	CAG
2721640	100	2	0	43										100	31	28.57	35	-71.43	0	10	-100	18.18	70																		patZ		Peptidyl-lysine N-acetyltransferase	12942	+	1688	2	TGG
2734582	72.73	3	59.09	49										40	20				100	10	60	53.12	63							0	13	57.14	32	57.14	72.73	34	72.73				yfiH		Purine nucleoside phosphorylase YfiH	10110	-	453	3	GCC
2744692	66.67	2	10	41										33.33	23				100	7	66.67	11.11	64							12.5	25				66.67	23	54.17				trmD		tRNA m(1)G37 methyltransferase	3116	-	648	3	ACC
2747808	73.21	2	14.29	40	87.5	65	73.21							62.5	33							30.77	71							0	24	50	39	50							Intergenic	ffh; ypjD	Signal recognition particle protein component; Cytochrome c assembly family protein	6484
2754292	81.25	3	41.67	47										28.57	20				80	12	51.43	81.25	50	0	15	-81.25	30	83	-51.25	37.5	27										yfjF		Putative component of the Rsx system	10397	-	7	1	GGT
2801464	60	2	71.43	64							20	56	-51.43	50	21							38.46	53							60	28							0	28	-60	nrdE		Ribonucleoside-diphosphate reductase 2 subunit alpha	8857	+	117	3	CAG
2810321	75	2	36.36	59										25	25				100	10	75	60	40	0	14	-60				0	28										ygaZ		L-valine exporter, YgaZ component	1544	+	705	3	CAG
2816410	66.67	2	50	51										60	24							31.25	49							75	27				25	26	-50	8.33	36	-66.67	gshA		Glutamate-cysteine ligase	282	-	30	3	GCC
2817351	88.89	2	60	58										11.11	29	100	34	88.89				50	49	100	11	50															yqaB		Fructose-1-phosphate phosphatase YqaB	3202	-	153	3	ACC
2820553	62.34	2	19.35	59										0	22	50	37	50				26.32	54							9.09	22	71.43	33	62.34							alaS		Alanine-tRNA ligase/DNA-binding transcriptional repressor	4185	-	1459	1	CAG
2824738	83.33	2	54.55	62										80	23	14.29	40	-65.71				16.67	50	100	11	83.33				14.29	27										mltB		Membrane-bound lytic murein transglycosylase B	28554	-	944	2	CCA
2853292	52.38	3	66.67	50	14.29	43	-52.38	16.67	45	-50				50	28				0	8	-50	41.67	51							16.67	33										hypE		Carbamoyl dehydratase HypE	9954	+	39	3	CAG
2863246	59.04	2	42.86	57										66.67	25							73.33	51	14.29	13	-59.04				55.56	29				0	30	-55.56				ygbK		Putative 3-oxo-tetronate kinase YgbK	3149	+	912	3	CAG
2866395	84.62	2	35.71	51										25	27							15.38	46	100	9	84.62				50	26				0	21	-50				ygbN		Putative transporter YgbN	13372	+	1295	2	TGG
2879767	53.34	2	12.5	54																		14.29	50							66.67	23	14.29	38	-52.38				13.33	48	-53.34	cas1		Multifunctional nuclease Cas1	6754	-	6	3	ACC
2886521	56.25	2	6.25	48				62.5	40	56.25				53.33	36				0	15	-53.33	48	59							41.67	31										cas3		CRISPR-associated endonuclease/helicase Cas3	1459	-	699	3	TCC
2887980	70.83	2	30	47										66.67	29				0	13	-66.67	12.5	59	83.33	21	70.83				11.11	24										cysH		Phosphoadenosine phosphosulfate reductase	36250	-	333	3	GCC
2935218	75	3	27.78	48										58.33	39							35.48	78							0	17	50	36	50	75	26	75	60	34	60	fucP		L-fucose:H(+) symporter	983	+	984	3	CTG
2936201	60.14	2	69.23	46	9.09	49	-60.14							42.86	35							31.58	76							0	18	50	38	50							fucI		L-fucose isomerase	878	+	618	3	CAG
2937079	100	3	61.54	51										50	39				100	15	50	31.58	77							0	16	80	42	80	100	12	100				fucI		L-fucose isomerase	1283	+	1496	2	TGG
2938362	64.42	3	87.5	49				23.08	50	-64.42				0	39				60	14	60	50	73	0	15	-50				27.27	23										fucK		L-fuculokinase	2257	+	895	1	GGT
2940619	70	2	7.69	51										30	37				100	12	70	20	77							50	23				0	23	-50				rlmM		23S rRNA 2'-O-ribose C2498 methyltransferase	2630	-	625	1	CTG
2943249	77.78	2	27.78	54										22.22	37				100	13	77.78	26.09	77							0	31				50	28	50				Intergenic	ygdI; csdA	DUF903 domain-containing lipoprotein YgdI; Cysteine sulfinate desulfinase	4266
2947515	51.79	2	25.93	61										64.29	34	12.5	29	-51.79	14.29	15	-50	36.67	69							30.77	29										metW		tRNA-initiator Met(CAU)	9518
2957033	55.56	2	38.89	46										30.77	35							40	66							0	25				55.56	26	55.56	50	36	50	ptrA		Protease 3	8240	-	1852	1	CAG
2965273	83.33	3	50	39										63.64	32				0	11	-63.64	40.91	61							83.33	30	28.57	40	-54.76	0	19	-83.33				lgt		Phosphatidylglycerol--prolipoprotein diacylglyceryl transferase	12219	-	765	3	GCC
2977492	50	2	38.46	46										50	34				0	12	-50	16.67	51	66.67	10	50				25	21										galR		DNA-binding transcriptional dual regulator GalR	1014	+	894	3	CAG
2978506	63.64	2	78.57	47										55.56	28							52.94	59	0	19	-52.94				0	25	63.64	41	63.64							lysA		Diaminopimelate decarboxylase	25055	-	394	1	CAG
3003561	66.67	2	25	51										100	27	42.86	49	-57.14	33.33	13	-66.67	35.71	65							60	28										xdhC		Putative xanthine dehydrogenase iron-sulfur-binding subunit XdhC	5256	+	73	1	GGC
3008817	55.56	2	69.23	51				16.67	28	-52.56				0	25							11.11	60							55.56	26				0	20	-55.56				ygeY		Putative peptidase YgeY	2325	+	54	3	CAG
3011142	62.5	2	38.46	50										33.33	25							42.86	58							75	29				14.29	23	-60.71	12.5	37	-62.5	hyuA		Phenylhydantoinase	6149	+	1115	2	AGG
3017291	60	2	55.56	46										0	20	60	34	60	50	13	50	50	57							36.36	33										ygfK		Putative oxidoreductase, Fe-S subunit	21425	+	1232	2	TGG
3043942	81.25	2	50	54										81.25	34				0	8	-81.25	48.15	61							90.91	31							27.27	28	-63.64	bglA		6-phospho-beta-glucosidase A	9923	+	275	2	TGG
3053865	57.5	3	30.77	43										25	27							50	65	0	10	-50				87.5	31	30	39	-57.5	33.33	23	-54.17				pepP		Xaa-Pro aminopeptidase	30835	-	976	1	CTG
3084700	80	2	0	40										20	24				100	10	80	0	57	50	25	50				0	27										speA		Biosynthetic arginine decarboxylase	479	-	1212	3	ACC
3085179	72.22	2	53.85	44										50	28				0	10	-50	72.22	61	0	22	-72.22				20	32										speA		Biosynthetic arginine decarboxylase	13131	-	733	1	CTG
3098310	71.43	2	10	43										50	24							30	62							71.43	20	13.04	52	-58.39	0	25	-71.43				hemW		Heme chaperone HemW	1199	+	1044	3	CAG
3099509	54.17	2	43.75	46										58.33	28							14.81	60	66.67	17	51.86				75	15	20.83	60	-54.17							yggM		DUF1202 domain-containing protein YggM	4699	-	57	3	GCC
3104208	55.43	2	68.42	48										100	22				50	18	-50	84	69	28.57	18	-55.43				42.86	25										yggX		Putative Fe(2(+))-trafficking protein	3087	+	116	2	TGG
3107295	66.67	2	9.09	55										66.67	19	0	44	-66.67	0	15	-66.67																				speC		Constitutive ornithine decarboxylase	3747	-	1861	1	CAG
3111042	55.56	3	38.46	54										50	22							50	66							0	17	55.56	36	55.56	50	23	50	50	32	50	yghD		Putative type II secretion system M-type protein YghD	8992	-	85	1	CTG
3120835	50	2	27.27	53										50	27							23.08	56							50	22	0	39	-50	0	25	-50				glcA		Glycolate/lactate:H(+) symporter GlcA	2467	-	445	1	CTG
3123302	66.67	2	29.41	42										0	24				66.67	15	66.67	83.33	55	33.33	15	-50				20	17										glcB		Malate synthase G	3629	-	504	3	GCC
3126931	71.43	3	37.5	38							90.91	42	53.41	100	26	28.57	41	-71.43				42.86	54							0	18	50	38	50							glcD		Glycolate dehydrogenase, putative FAD-linked GlcD	9161	-	1091	2	CCT
3136092	60	2	41.67	46										50	25							60	62	0	16	-60				50	25				0	39	-50				pitB		Metal phosphate:H(+) symporter PitB	3532	-	280	1	CTG
3139624	70.59	2	27.78	49										60	27				0	12	-60	29.41	60	100	17	70.59				60	24										Intergenic	yghU; hybG	Disulfide reductase/organic hydroperoxide reductase; Hydrogenase maturation factor HybG	14086
3153710	73.33	3	23.08	41										50	32							15.79	69							100	26	26.67	47	-73.33	40	31	-60	33.33	46	-66.67	yghB		DedA family protein YghB	558	+	148	1	GGC
3167494	77.78	2	57.14	55										77.78	24	14.29	34	-63.49	0	12	-77.78	33.33	79							45.45	35										ygiS		Putative deoxycholate binding periplasmic protein	2006	-	225	3	CAG
3169500	57.14	2	37.5	38										57.14	32	0	30	-57.14	0	12	-57.14	41.67	67							16.67	24										ygiW		BOF family protein YgiW	20451	-	177	3	ACC
3189951	65	2	50	38										37.5	30							90	77	25	28	-65				75	32							18.75	42	-56.25	yqiH		Putative fimbrial chaperone YqiH	4598	+	71	2	TGG
3194549	77.27	2	58.33	43										75	32							77.27	62	0	16	-77.27	20.83	88	-56.44	63.64	34										Intergenic	yqiK; sibD	Flotillin family inner membrane protein YqiK; Small RNA SibD	15692
3210241	60	2	22.22	44										54.55	33				0	7	-54.55	20	64							0	22	60	32	60							tsaD		N(6)-L-threonylcarbamoyladenine synthase, TsaD subunit	5177	-	303	3	GCC
3215418	71.43	2	50	49				0	34	-50				71.43	24				0	7	-71.43	58.82	64							0	18										mug		Stationary phase mismatch/uracil DNA glycosylase	10025	-	56	2	CCT
3225443	66.67	2	40	50										0	37	57.14	42	57.14	66.67	11	66.67	25	58							33.33	28										ebgA		Evolved beta-D-galactosidase subunit alpha	2677	+	2811	3	GCC
3228120	85.71	3	30	33										14.29	26				100	8	85.71	39.13	65							75	24	9.09	35	-65.91	14.29	37	-60.71				ygjJ		Protein YgjJ	276	+	320	2	TGG
3228396	58.33	2	84.62	32										58.33	28				0	8	-58.33	67.65	67							86.67	24				33.33	36	-53.34				ygjJ		Protein YgjJ	9316	+	596	2	TGG
3237712	54.55	3	45.45	40	100	43	54.55							14.29	30							33.33	65							63.64	27	12.5	30	-51.14	12.5	25	-51.14				ygjR		Putative oxidoreductase YgjR	6769	+	402	3	CAG
3244481	55	2	15.38	46										0	20				50	15	50	31.25	75							20	21	75	26	55							uxaC		D-glucoronate/D-galacturonate isomerase	1762	-	261	3	GCC
3246243	87.5	3	27.27	49										20	21							22.22	60							87.5	24	33.33	25	-54.17	0	33	-87.5	21.05	32	-66.45	exuT		Hexuronate transporter	5389	+	1020	3	CAG
3251632	85.71	3	16.67	42										25	21							22.22	65							100	20	16.67	36	-83.33	14.29	36	-85.71	14.29	30	-85.71	yqjG		Glutathionyl-hydroquinone reductase YqjG	2709	+	609	3	CAG
3254341	100	4	71.43	52	0	36	-71.43	0	37	-71.43				0	23	66.67	42	66.67	100	18	100	13.33	68							33.33	24										yhaK		Bicupin-related protein	20240	+	23	2	AGG
3274581	75	2	46.15	53										25	27				100	9	75	23.08	48							0	23				50	14	50				garP		Galactarate/D-glucarate transporter GarP	660	-	327	3	GCC
3275241	80	2	61.54	60										80	34				0	14	-80	52.63	61	0	17	-52.63				60	25										Intergenic	garP; garD	Galactarate/D-glucarate transporter GarP; Galactarate dehydratase (L-threo-forming)	21506
3303208	75	2	33.33	51										25	30	80	33	55	100	12	75	43.75	54							40	28										ubiV		Ubiquinone biosynthesis protein UbiV	3395	+	720	3	CTG
3324544	83.33	2	25	44										100	19	16.67	44	-83.33	50	11	-50	38.46	46							16.67	19										folP		Dihydropteroate synthase	5088	-	368	2	CCT
3329632	66.67	2	0	49							50	44	50	33.33	23							13.33	57	80	15	66.67				0	22										dacB		Peptidoglycan DD-endopeptidase DacB	3427	+	670	1	GGC
3333059	66.67	2	66.67	43							0	45	-66.67	33.33	21				100	13	66.67	43.75	65							50	28										rpmA		50S ribosomal subunit protein L27	326	-	61	1	CTG
3346673	57.14	2	38.46	46										57.14	24	0	38	-57.14				54.55	62	0	11	-54.55				55.56	37										ptsN		Phosphotransferase system enzyme IIA(Ntr)	15873	+	96	3	CTG
3362546	100	2	9.09	58										100	30	16.67	38	-83.33	0	9	-100	22.22	81							33.33	38										yhcA		Putative fimbrial chaperone YhcA	3027	+	435	3	CTG
3365864	75	2	57.14	54	0	52	-57.14												0	13	-75	42.86	61							40	32										insH10		IS5 family transposase and trans-activator	2091	-	819	3	GCC
3367955	66.67	2	46.67	47										100	28	40	27	-60	33.33	11	-66.67	35	62							37.5	34										yhcG		DUF1016 domain-containing protein YhcG	18370	+	129	3	CAG
3386325	100	2	46.43	49										0	26	66.67	34	66.67	100	11	100	37.14	67							55.56	33										aaeB		Aromatic carboxylic acid efflux pump subunit AaeB	584	-	1864	1	CAG
3389043	57.14	2	64.29	52										0	28	50	31	50				57.14	65	0	13	-57.14				25	31										aaeA		Aromatic carboxylic acid efflux pump membrane fusion protein	5686	-	84	3	GCC
3394729	80	2	40	60										20	24	80	27	60	100	11	80	50	62							44.44	31										yhdP		Phospholipid transport factor YhdP	1017	-	1530	3	GCC
3395746	62.5	2	63.16	61										0	20	62.5	30	62.5	50	12	50	64.71	53							21.43	35										yhdP		Phospholipid transport factor YhdP	29473	-	513	3	ACC
3425219	75	2	12.5	53										33.33	24							36.36	64							0	25				75	13	75	50	20	50	rrlD		23S ribosomal RNA	512
3425731	75.86	2	23.08	53										36.36	26							24.14	63	100	11	75.86				15.38	26				71.43	10	56.05				rrlD		23S ribosomal RNA	1814
3427545	66.67	2	28.57	48										33.33	32				83.33	13	50	33.33	61	100	13	66.67				30.77	25										rrsD		16S ribosomal RNA	9224
3436769	75	3	12.5	62										75	31	0	30	-75	0	15	-75	8.33	69							0	32	50	34	50							trkA		trk system potassium uptake protein TrkA	4927	+	252	3	CAG
3441696	71.67	2	56.52	62										80	39	8.33	37	-71.67	20	11	-60	4.35	72							16.67	27										Intergenic	rpsD; rpsK	30S ribosomal subunit protein S4; 30S ribosomal subunit protein S11	8091
3449787	66.67	2	29.41	51										40	32							28.57	73							66.67	29	14.29	39	-52.38				0	35	-66.67	rpsC		30S ribosomal subunit protein S3	34	-	97	1	CTG
3449821	59.62	2	15.38	54	75	48	59.62							0	32	50	36	50				36.36	73							44.44	29										rpsC		30S ribosomal subunit protein S3	29	-	63	3	ACC
3449850	62.5	2	30	54										50	31				0	11	-50	34.78	70							62.5	29							0	33	-62.5	rpsC		30S ribosomal subunit protein S3	212	-	34	1	CTG
3453632	71.43	2	25	51										0	36	71.43	43	71.43				35.71	78	100	16	64.29				33.33	25										gspB		Putative general secretion pathway protein B	16075	-	296	2	CCA
3469707	54.55	2	46.15	46										54.55	37				0	16	-54.55	37.5	49							60	31							9.09	46	-50.91	chiA		Endochitinase	18694	-	147	3	GCC
3504141	50	2	12.5	45										25	24							11.76	61							50	17				0	35	-50	0	27	-50	frlR		DNA-binding transcriptional regulator FrlR	6349	+	90	3	CAG
3510490	56.06	2	50	55										72.73	36	16.67	31	-56.06	20	14	-52.73	46.15	63							33.33	26										yhfX		Putative PLP-binding protein YhfX	10779	-	487	1	CAG
3521269	80	3	41.67	50										80	28	30	33	-50	0	20	-80	68.75	64							75	26							20	23	-55	hofO		DNA utilization protein HofO	11081	-	181	1	CTG
3532350	83.33	2	27.27	60							85.71	30	58.44	50	24							37.5	83												83.33	31	83.33				yhgE		Putative transport protein YhgE	14201	-	90	3	GCC
3546551	66.67	2	50	53				100	31	50				33.33	24							53.85	75							66.67	26							0	19	-66.67	Intergenic	nfuA; gntT	Iron-sulfur cluster carrier protein NfuA; High-affinity gluconate transporter	4924
3551475	80	2	30.77	53										80	33	14.29	33	-65.71	0	11	-80	26.32	73							12.5	34										malP		Maltodextrin phosphorylase	3443	-	999	3	GCC
3554918	54.17	2	16.67	62										31.82	37							32.26	67							62.5	25				8.33	25	-54.17	11.11	41	-51.39	malT		DNA-binding transcriptional activator MalT	11288	+	1834	1	CTG
3566206	66.67	2	33.33	61										66.67	34				0	12	-66.67	44.44	58							0	26	66.67	36	66.67							glgP		Glycogen phosphorylase	1341	-	376	1	CTG
3567547	66.67	2	7.41	62										16.67	28							27.27	64							66.67	25	10	32	-56.67				0	25	-66.67	glgA		Glycogen synthase	5415	-	487	1	CTG
3572962	60	2	40.91	55										42.86	31							46.15	52							0	31	57.14	26	57.14	60	27	60				glgB		1,4-alpha-glucan branching enzyme	211	-	541	1	GGG
3573173	50	2	60	55										50	29				0	9	-50									50	34	0	26	-50							glgB		1,4-alpha-glucan branching enzyme	4806	-	330	3	GCC
3577979	76.47	2	50	66										16.67	33	75	39	58.33				23.53	61	100	21	76.47				45.45	34										gntR		DNA-binding transcriptional repressor GntR	15820	-	748	1	CTG
3593799	90	3	50	60										0	23							22.22	76							100	26	30	40	-70	36.36	29	-63.64	10	26	-90	livG		Branched chain amino acid/phenylalanine ABC transporter ATP binding subunit LivG	5433	-	408	3	ACC
3599232	100	2	33.33	58										0	29	80	34	80	100	11	100	12.5	80							0	26										livJ		Branched chain amino acid/phenylalanine ABC transporter periplasmic binding protein	13496	-	427	1	CTG
3612728	58.33	2	36.36	55										50	29				0	15	-50	58.33	64	0	17	-58.33				42.86	25										yhhT		Putative transporter YhhT	59	+	864	3	CTG
3622266	51.82	2	30	62										70	29	19.05	29	-50.95	18.18	13	-51.82	33.33	59							15.79	29										rhsB		Rhs element protein RhsB	14062	+	3075	3	ACC
3644580	60	2	30.77	53										60	25	10	29	-50	0	12	-60	42.86	59							40	28										prlC		Oligopeptidase A	2	-	603	3	CAG
3644582	60	2	57.14	56										20	27				80	14	60	44.44	61	100	22	55.56				85.71	28										prlC		Oligopeptidase A	7762	-	601	1	CAG
3652344	75	2	25	52							100	40	75	50	26				0	16	-50	46.15	69							0	23										insH11		IS5 family transposase and trans-activator	8107	-	819	3	GCC
3660451	50	2	47.06	53										28.57	29							52.63	68							12.5	34	62.5	43	50	62.5	32	50				mdtF		Multidrug efflux pump RND permease MdtF	6952	+	38	2	TGG
3667403	100	2	50	50										100	31	37.5	33	-62.5	0	17	-100	44.44	64							28.57	29										gadA		Glutamate decarboxylase A	6057	-	178	1	CTG
3673460	60	2	27.27	45										25	26							23.08	65							60	21	0	28	-60	0	36	-60				yhjD		Putative transporter YhjD	7583	+	99	3	CAG
3681043	75	2	36.84	43										25	23	90	36	65	100	9	75	58.82	69							20	22										yhjJ		Peptidase M16 family protein YhjJ	8934	-	898	1	CTG
3689977	65.71	2	20	52							71.43	37	51.43	80	27	14.29	34	-65.71				47.06	67							33.33	32										bcsZ		Endo-1,4-D-glucanase	204	-	285	3	GCC
3690181	50	2	20	52										50	27				0	10	-50	42.86	66							50	29							0	28	-50	bcsZ		Endo-1,4-D-glucanase	5609	-	81	3	GCC
3695790	60	2	37.5	45										50	28				0	15	-50	60	63	0	17	-60				55.56	34										bcsQ		Pseudo	5039	-	172	1	CAG
3700829	100	2	37.5	54										0	28	50	27	50	100	7	100	20	61							0	24										yhjV		Putative transporter YhjV	2764	+	267	3	CTG
3703593	53.34	2	44.83	60										63.64	27															66.67	26	13.33	26	-53.34	14.29	23	-52.38				dppD		Dipeptide ABC transporter ATP binding subunit DppD	6051	-	256	1	CTG
3709644	75	2	18.75	58										25	26	75	33	50	100	9	75	27.27	72							50	27										eptB		Phosphoethanolamine transferase EptB	29366	-	832	1	CAG
3739010	50	2						50	59	50				40	35							25	80							50	31	0	32	-50							malS		Alpha-amylase	10790	+	1514	2	TGG
3749800	66.67	2	12.5	46										0	32	66.67	32	66.67	50	13	50	16	69							16.67	21										sgbU		Putative L-xylulose 5-phosphate 3-epimerase	3441	+	569	2	TGG
3753241	50	2	26.67	61										33.33	24							22.73	77							50	29	0	32	-50				0	26	-50	yiaV		Putative membrane fusion protein YiaV	276	-	859	1	GGT
3753517	66.67	2	58.33	52										14.29	30							34.78	74							66.67	25				15.38	40	-51.29	0	26	-66.67	yiaV		Putative membrane fusion protein YiaV	905	-	583	1	CTG
3754422	55.64	2	64.29	49										54.55	32				0	15	-54.55	50	89							71.43	32							15.79	53	-55.64	yiaW		DUF3302 domain-containing protein YiaW	4288	-	7	1	CTG
3758710	75	2	52.94	44										25	33	77.78	26	52.78	100	13	75	51.85	69							30	25										selB		Selenocysteyl-tRNA-specific translation elongation factor	5878	-	1152	3	GCC
3764588	52.5	2	25.81	49										43.75	30							33.33	66							90	24				37.5	16	-52.5	37.5	17	-52.5	rhsA		Rhs element protein RhsA	5935	+	2406	3	CTG
3770523	66.67	2	38.46	59										33.33	25				100	14	66.67	39.13	82							50	32				0	21	-50				yibH		Inner membrane protein YibH	36	-	857	2	CCT
3770559	83.33	2	26.67	57										0	26	83.33	32	83.33	66.67	15	66.67	50	84							15.38	34										yibH		Inner membrane protein YibH	2391	-	821	2	CCT
3772950	51.43	2	0	60							50	49	50	28.57	26				80	17	51.43	40	70							37.5	33										mtlA		Mannitol-specific PTS enzyme IICBA component	9688	+	670	1	GGT
3782638	83.33	2	0	68										100	24	16.67	41	-83.33	33.33	18	-66.67	27.27	71																		Intergenic	cysE; gpsA	Serine acetyltransferase; Glycerol-3-phosphate dehydrogenase	14861
3806039	50	2	57.14	69										0	29	50	44	50				50	73	0	35	-50				57.14	41										waaG		Lipopolysaccharide glucosyltransferase I	2154	-	1029	3	GCC
3809968	50	2	8.33	65										50	26	0	45	-50	0	23	-50	6.67	70							16.67	36										coaD		Pantetheine-phosphate adenylyltransferase	846	+	144	3	CTG
3810814	50	2	28.57	58										50	26	0	42	-50	0	18	-50	18.18	63							0	33										mutM		DNA-formamidopyrimidine glycosylase	11501	-	339	3	GCC
3822315	75	2	35.29	58										0	23				75	15	75	39.39	73							46.67	39	100	30	53.33							rpoZ		RNA polymerase subunit omega	4254	+	210	3	CAG
3826569	75	3	16.67	52										50	22							30	70							75	30	0	26	-75	16.67	37	-58.33	0	21	-75	recG		ATP-dependent DNA helicase RecG	1122	+	1360	1	GGC
3827691	65	2	47.06	56										20	22				75	14	55	65	70	0	9	-65				70	31										gltS		Glutamate:sodium symporter	6712	-	975	3	ACC
3834403	80	2	47.06	55				100	48	52.94				20	26				100	15	80	33.33	84							57.14	39										yicI		Alpha-D-xyloside xylohydrolase	980	-	135	3	ACC
3835383	63.89	2	35.71	53										75	27				16.67	16	-58.33	37.5	90							11.11	43	75	39	63.89							yicJ		Putative xyloside transporter YicJ	11571	-	547	1	CAG
3846954	100	2	54.55	66										0	33				100	11	100	35.29	69							50	32							0	28	-50	uhpT		Hexose-6-phosphate:phosphate antiporter	6607	-	214	1	CTG
3853561	75	2	76.92	58										25	29	75	41	50	100	13	75	62.86	87							57.14	32										tisB		Membrane-depolarizing toxin TisB	5733	+	9	3	CTG
3859294	55.56	2	88.89	49	33.33	43	-55.56				37.5	40	-51.39	42.86	32							35.71	74							25	31										yidK		Putative transporter YidK	5279	-	823	1	CTG
3864573	62.5	3	50	47							100	33	50	62.5	35				0	17	-62.5	61.11	70	0	13	-61.11				60	31										yidP		Putative DNA-binding transcriptional regulator YidP	2516	+	675	3	CAG
3867089	58.33	2	25	46	83.33	48	58.33							62.5	32							47.83	70	100	14	52.17				66.67	35										IbpA		Small heat shock protein IbpA	23259	-	334	1	CTG
3899300	60	2	28.57	49										0	28	60	40	60	50	21	50	50	77							38.46	40										yieK		Putative glucosamine-6-phosphate deaminase YieK	11894	-	94	1	CTG
3911194	53.85	2	0	65							53.85	41	53.85	50	28				0	17	-50	21.05	59							11.11	32										pstS		Phosphate ABC transporter periplasmic binding protein	671	-	332	2	CCA
3911865	50	2	23.08	58										50	29	0	41	-50	0	16	-50	13.64	59							37.5	30										glmS		L-glutamine--D-fructose-6-phosphate aminotransferase	4089	-	1804	1	CTG
3915954	100	3	53.33	57										100	23	16.67	37	-83.33	0	11	-100	31.58	57	85.71	17	54.13				13.33	37										atpC		ATP synthase F1 complex subunit epsilon	15247	-	19	1	CTG
3931201	57.14	2	57.89	67										42.86	18				100	15	57.14	61.9	72							38.46	34				88.89	35	50.43				Intergenic	ravA; kup	Regulatory ATPase RavA; K(+):H(+) symporter Kup	11491
3942692	75	2	42.86	60										25	23	83.33	41	58.33	100	16	75	38.46	62							40	32										rrsC		16S ribosomal RNA	27232
3969924	66.67	6	75	44	16.67	50	-58.33	20	50	-55	22.22	38	-52.78	33.33	28	100	34	66.67	100	13	66.67	9.09	68							60	29	0	34	-60							wzzE		Enterobacterial common antigen polysaccharide co-polymerase	919	+	894	3	CTG
3970843	54.94	2	60	45										50	28							70	73							14.29	28				69.23	26	54.94	69.23	31	54.94	wecB		UDP-N-acetylglucosamine 2-epimerase	10109	+	711	3	CAG
3980952	66.67	3												50	38	0	37	-50	0	14	-50	0	74	66.67	18	66.67															yifK		Putative transporter YifK	10086	+	66	3	CTG
3991038	70.91	2	45.45	46										90.91	24	31.58	37	-59.33	20	19	-70.91	40.74	59							50	25										Intergenic	hemC; cyaA	Hydroxymethylbilane synthase; Adenylate cyclase	621
3991659	100	5	0	46	50	42	50				100	34	100	100	26				0	17	-100						80	72	55	33.33	27				100	37	66.67				cyaA		Adenylate cyclase	8438	+	507	3	CTG
4000097	75	2	22.73	50										75	23	16.67	29	-58.33	0	12	-75	32	55							58.33	27										uvrD		DNA helicase II	16409	+	2115	3	CAG
4016506	68.18	2	27.78	57										18.18	22							31.43	66							0	24	68.18	39	68.18	50	35	50				udp		Uridine phosphorylase	4591	+	76	1	GGC
4021097	50	2	5	40										50	27	0	38	-50	0	11	-50	0	69							6.67	31										ubiB		Ubiquinone biosynthesis protein UbiB	34236	+	872	2	CCT
4055333	66.67	3	12.5	48	75	31	62.5							20	42							33.33	79							66.67	26	0	44	-66.67				12.5	37	-54.17	glnL		Protein histidine kinase NtrB	9972	-	1007	2	CCA
4065305	62.5	2	14.29	40										62.5	33	0	42	-62.5	0	13	-62.5	9.09	62							0	17										yihO		Putative sulfoquinovose transporter	1811	-	462	3	CTC
4067116	52.38	2	50	39										25	33							69.23	70							66.67	25	16.67	35	-50				14.29	33	-52.38	yihP		Putative 2,3-dihydroxypropane-1-sulfonate export protein	15904	-	79	1	CTG
4083020	62.5	2	55.56	49										42.86	28				100	9	57.14	35	79							87.5	26	25	47	-62.5							fdoG		Formate dehydrogenase O subunit alpha	8366	-	2167	1	CAG
4091386	65	2	73.33	46										61.54	28							51.61	77							90	26	25	40	-65				33.33	39	-56.67	frvB		Putative PTS enzyme IIBC component FrvB	15517	-	981	3	GCC
4106903	75	2	0	45	66.67	39	66.67							0	27	75	39	75				29.41	72							14.29	36										fieF		Zn(2(+))/Fe(2(+))/Cd(2(+)) exporter	20938	+	435	3	CAG
4127841	50	2	42.86	54										50	19				0	9	-50	41.67	65							0	30				50	31	50				yiix		Putative lipid-binding hydrolase YiiX	25964	-	54	3	GCC
4153805	63.64	2	18.75	49	71.43	35	52.68							63.64	33				0	9	-63.64	47.83	72							50	22										argE		Acetylornithine deacetylase	2915	-	1043	2	CCT
4156720	58.33	2	33.33	56										38.46	32							40.74	49							58.33	34				0	29	-58.33	7.14	33	-51.19	argB		Acetylglutamate kinase	637	+	708	3	TCC
4157357	65	2	26.67	50										90	30				25	13	-65	35.71	55							0	28	50	15	50							argH		Argininosuccinate lyase	3994	+	508	1	CTG
4161351	58.33	2	40	55										50	30				0	8	-50	39.13	74							58.33	23				0	30	-58.33				fabR		DNA-binding transcriptional repressor FabR	18633	+	285	3	CAG
4179984	81.82	3	35	50										46.67	31							53.85	62							0	21	72.73	36	72.73	81.82	36	81.82	50	32	50	Intergenic	rplA; rplJ	50S ribosomal subunit protein L1; 50S ribosomal subunit protein L10	17780
4200340	55.56	2	73.33	49										44.44	42				100	11	55.56	45	67	100	15	55				16.67	28										hupA		DNA-binding protein HU-alpha	3105	+	60	3	CAG
4211097	68.75	5	0	50							54.55	37	54.55	27.27	40							31.25	66	100	9	68.75				80	26	16.67	31	-63.33	22.22	23	-57.78	22.22	25	-57.78	rrlE		23S ribosomal RNA	6840
4217937	63.64	2	0	54	50	46	50							36.36	29				100	7	63.64	21.43	53							33.33	29										aceA		Isocitrate lyase	28126	+	829	1	CTG
4246063	85.71	2						50	47	50												14.29	71	100	18	85.71				16.67	41										malE		Maltose ABC transporter periplasmic binding protein	3453	-	357	3	ACC
4249516	50	2	18.18	52										37.5	29							0	63	50	5	50				50	29				0	23	-50				Intergenic	lamB; malM	Maltose outer membrane channel/phage lambda receptor protein; Maltose regulon periplasmic protein	14622
4264138	91.67	2	12.5	50										0	37							8.33	76	100	21	91.67									50	31	50				qorA		Putative quinone oxidoreductase 1	5311	-	94	1	CAG
4269449	100	3	100	54	0	54	-100	0	55	-100	0	50	-100	0	36															0	41										aphA		Acid phosphatase/phosphotransferase	32367	+	36	3	TGC
4301816	57.14	2	22.22	35										57.14	19				0	8	-57.14	52.38	61							57.14	28	0	25	-57.14							mdtO		Putative multidrug efflux pump subunit MdtO	19232	-	1263	3	CCC
4327271	70	2	15.38	59										14.29	28							30	74	100	28	70				66.67	23				12.5	43	-54.17				rdcA		Regulator of diguanylate cyclase RdcA	3039	+	137	2	TGG
4333812	57.35	2	84.62	47										50	31				100	6	50	51.85	71							75	24							17.65	31	-57.35	basR		DNA-binding transcriptional dual regulator BasR	4395	-	139	1	CTG
4338207	75	2	50	56										75	31				0	7	-75	42.86	75							50	31				0	34	-50				Intergenic	adiY; adiA	DNA-binding transcriptional activator AdiY; Arginine decarboxylase, degradative	345
4342534	100	4	20	53										0	33				50	7	50	9.09	62							100	30	16.67	49	-83.33	25	33	-75	0	32	-100	melA		Alpha-galactosidase	2926	+	624	3	CTG
4345460	75	3	60	50										25	31	88.89	47	63.89	100	6	75	57.69	64	0	15	-57.69				71.43	22										yjdF		DUF2238 domain-containing inner membrane protein YjdF	202	-	99	3	ACC
4345662	57.14	2	14.29	45										40	32							57.14	54	0	19	-57.14				75	22							20	23	-55	Intergenic	yjdF; fumB	DUF2238 domain-containing inner membrane protein YjdF; Fumarase B	10275
4355937	70	2	70	50	0	38	-70							60	32				0	11	-60	45.45	67							36.36	38										dtpC		Dipeptide/tripeptide:H(+) symporter DtpC	8246	-	475	1	CTG
4364183	100	2	66.67	42										100	26				0	9	-100	70.59	57	0	14	-70.59				60	34										dsbD		Thiol-disulfide exchange protein DsbD	5697	-	860	2	CCT
4369880	50	3	80	45							30	41	-50	50	32				0	11	-50	50	67	0	17	-50				44.44	30										yjeH		L-methionine/branched chain amino acid exporter	14165	-	533	2	CCT
4389838	50	3	50	41	0	48	-50	0	41	-50	0	50	-50	0	30																										psd		Phosphatidylserine decarboxylase proenzyme	24787	-	523	1	GTG
4414625	60	2	0	39	50	41	50	60	48	60												1.39	76																		aidB		Putative acyl-CoA dehydrogenase AidB	2197	+	351	3	CGC
4416822	61.54	2	64.71	36				13.64	50	-51.07				38.46	29				100	11	61.54	29.17	62							25	30										Intergenic	bsmA; yjfP	DUF1471 domain-containing putative lipoprotein BsmA; Carboxylesterase	12202
4429024	56.25	2	58.33	42										50	37				100	11	50	57.14	65							43.75	41	100	38	56.25							fklB		Peptidyl-prolyl cis-trans isomerase FklB	3627	+	90	3	CTG
4432651	54.17	2	71.43	36										85.71	33				33.33	11	-52.38	69.23	67							66.67	40	12.5	36	-54.17							ytfF		Inner membrane protein YtfF	10944	-	406	1	CTG
4443595	64.71	2	75	51	25	33	-50							25	37							35.29	75	100	15	64.71				25	34										tamA		Translocation and assembly module subunit TamA	886	+	1214	2	TGG
4448005	59.03	2	32	56										20	33							36.67	70							77.78	25				18.75	28	-59.03	23.08	31	-54.7	ytfP		Gamma-glutamylamine cyclotransferase family protein YtfP	23548	+	112	1	CTG
4472053	57.14	2	42.86	58										0	33	57.14	37	57.14				14.29	63							18.18	26	71.43	42	53.25							pyrB		Aspartate carbamoyltransferase catalytic subunit	30031	-	343	1	CTG
4590742	100	2	22.73	54										0	16				100	8	100	23.81	50	75	23	51.19				25	35										btsT		Pyruvate:H(+) symporter	188	-	538	1	CTG
4590930	57.14	2	60	51										0	14	57.14	40	57.14				14.29	53	66.67	21	52.38				50	35										btsT		Pyruvate:H(+) symporter	2951	-	350	2	CCT
4593881	87.5	3	16.67	63										37.5	22				100	11	62.5	12.5	47	100	11	87.5				0	29	50	30	50							lgoT		Galactonate:H(+) symporter	8	-	842	2	CCT
4593889	69.23	4	28.57	63							83.33	37	54.76	80	21	11.11	42	-68.89				30.77	45	100	11	69.23				50	27	0	30	-50							lgoT		Galactonate:H(+) symporter	2240	-	834	3	GCC
4596129	51.46	2	26.32	60							77.78	40	51.46	50	22				0	10	-50	47.62	56							40	31										lgoD		L-galactonate oxidoreductase	10194	+	140	2	TGG
4606323	50	2																																	0	38	-50	0	77	-50	leuQ		tRNA-Leu	543
4606866	83.33	3	28.57	51										22.22	24				80	9	57.78	43.48	59							83.33	27				0	31	-83.33	33.33	65	-50	rsmC		16S rRNA m(2)G1207 methyltransferase	10616	-	835	1	CTG
4623916	90	2	50	28							0	36	-50	30	27							31.25	55							10	28				100	16	90				lplA		Lipoate-protein ligase A	5184	-	202	1	CTG
4629100	75	2	28.57	36										75	19	0	29	-75	0	5	-75	12.5	64							10	29										ettA		Energy-dependent translational throttle protein EttA	11059	-	1423	1	CTG
4640159	100	2	22.22	30										100	7	28.57	18	-71.43	0	6	-100	37.5	46							35.71	38										arcA		DNA-binding transcriptional dual regulator ArcA	1394	-	148	1	CTG
4641553	60	2	33.33	26	83.33	34	50							100	7	40	23	-60												66.67	25										yjtD		Putative tRNA/rRNA methyltransferase YjtD		+	612	3	CTG
Position: Position of site within the K12 reference genome.
Max diff in meth %: Maximum difference in percent methylation between a parent and mutant strain at this site.
Count with diff in meth ≥ 50%: Number of mutant samples with ≥50% difference in methylation compared to parent
Meth %: Percentage of reads methylated at this site.
Coverage: Number of reads at this site.
Meth vs parent: Difference in percent methylation in mutant strain compared to parent.
Separation from next site on chromosome: Difference in genomic coordinates between adjacent positions (red: <1000; orange: 1000-3000; yellow: 3000-5000).
